# Supplementary material for: Single-Cell RNA Sequencing Analysis Reveals Metabolic Changes in Epithelial Glycosphingolipids and Establishes a Prognostic Risk Model for Pancreatic Cancer
Source: Diagnostics (Basel). 2024 May 24;14(11):1094. doi: 10.3390/diagnostics14111094 (PMC11171987; doi:10.3390/diagnostics14111094)
Supplement: Supplementary file 1 [file diagnostics-14-01094-s001.zip]

Archive with 6 entries (6 files):
- Table S2 DEG.Epithelial cell.PDACvsADJ.xls
- Table S3 DEG.epicell.Metabolism.highvslow.xls
- Table S4 425 DEGs intersect.epicell.PDACvsADJ.and.Metabolism.highvslow.xls
- Table S5 deg_unicox.csv
- Table S6 deg_km.csv
- Table S1, CellType_percentage_cell_number.xlsx
