# Supplementary material for: Single-Cell RNA Sequencing Analysis Reveals Metabolic Changes in Epithelial Glycosphingolipids and Establishes a Prognostic Risk Model for Pancreatic Cancer
Source: Diagnostics (Basel). 2024 May 24;14(11):1094. doi: 10.3390/diagnostics14111094 (PMC11171987; doi:10.3390/diagnostics14111094)
Supplement: Supplementary file 1 [file diagnostics-14-01094-s001.zip › Table S2 DEG.Epithelial cell.PDACvsADJ.xls]

## Sheet: DEG.Epithelial cell.PDACvsADJ
gene	p_val	avg_log2FC	pct.1	pct.2	p_val_adj	cluster
CLPS	0	-8.82732	0.004	0.478	0	PDAC
CTRB1	4.73751e-296	-8.06639	0.005	0.452	1.29268e-291	PDAC
PNLIP	3.12512e-292	-10.4075	0.006	0.45	8.52719e-288	PDAC
SYCN	8.04564e-282	-9.40806	0.001	0.409	2.19533e-277	PDAC
CPA1	2.37798e-267	-8.15599	0.006	0.422	6.48855e-263	PDAC
CTRC	2.95117e-249	-7.45546	0.008	0.409	8.05257e-245	PDAC
CELA3A	3.71164e-239	-6.67111	0.008	0.398	1.01276e-234	PDAC
CPB1	2.81698e-232	-6.5569	0.012	0.407	7.68642e-228	PDAC
CEL	7.3141e-231	-8.02535	0.007	0.374	1.99572e-226	PDAC
CELA3B	8.92567e-226	-8.02055	0.008	0.372	2.43546e-221	PDAC
AMY2A	1.27368e-210	-10.4325	0.002	0.316	3.47537e-206	PDAC
ID4	3.54757e-202	-5.65542	0.033	0.455	9.67989e-198	PDAC
LINC00671	1.2231e-198	-9.11664	0.001	0.294	3.33734e-194	PDAC
ALKAL2	5.90177e-194	-6.38538	0.011	0.346	1.61036e-189	PDAC
PLA2G1B	4.15258e-186	-7.45355	0.015	0.355	1.13307e-181	PDAC
KRT19	4.66006e-181	3.77461	0.906	0.273	1.27154e-176	PDAC
FLRT2	1.99294e-179	-5.06388	0.02	0.372	5.43794e-175	PDAC
MUC1	2.22405e-177	5.32231	0.848	0.123	6.06854e-173	PDAC
CELA2A	1.58543e-176	-9.43264	0.002	0.271	4.32601e-172	PDAC
CPA2	3.23959e-176	-7.30395	0.002	0.271	8.83955e-172	PDAC
CTRB2	1.60579e-173	-5.79738	0.014	0.335	4.38155e-169	PDAC
KCNJ16	4.49283e-160	-5.15548	0.013	0.31	1.22591e-155	PDAC
ZBTB16	3.79561e-158	-3.49723	0.073	0.522	1.03567e-153	PDAC
GYPC	2.31266e-154	-3.4728	0.055	0.461	6.31034e-150	PDAC
NTRK2	7.20812e-154	-5.72502	0.015	0.31	1.96681e-149	PDAC
C19orf33	1.653e-150	5.62973	0.766	0.063	4.51037e-146	PDAC
SFRP5	1.99925e-148	-4.92714	0.023	0.338	5.45514e-144	PDAC
S100A11	2.41453e-147	2.46631	0.959	0.708	6.5883e-143	PDAC
S100A6	1.75069e-146	2.90174	0.973	0.779	4.77693e-142	PDAC
LCN2	7.94931e-144	6.47004	0.747	0.054	2.16905e-139	PDAC
FXYD3	3.41033e-143	6.92103	0.751	0.082	9.30541e-139	PDAC
MT1M	5.47098e-136	-3.37481	0.064	0.455	1.49281e-131	PDAC
LYZ	3.63632e-135	2.84067	0.779	0.115	9.92207e-131	PDAC
TTN	2.5522e-131	-4.71944	0.023	0.312	6.96393e-127	PDAC
PRSS1	1.18096e-129	-5.79842	0.089	0.487	3.22237e-125	PDAC
AMBP	8.24644e-128	-3.93117	0.026	0.32	2.25012e-123	PDAC
AQP1	1.69681e-126	-3.54234	0.107	0.517	4.62991e-122	PDAC
S100P	1.59204e-125	7.66266	0.668	0.013	4.34404e-121	PDAC
TTYH1	6.07058e-116	-4.86931	0.019	0.268	1.65642e-111	PDAC
SLPI	1.57259e-114	3.9931	0.703	0.117	4.29097e-110	PDAC
AKAP7	7.44842e-112	-3.80133	0.035	0.323	2.03237e-107	PDAC
LGALS3	7.36719e-111	2.83208	0.813	0.398	2.01021e-106	PDAC
XIST	6.20258e-110	-2.48686	0.191	0.662	1.69243e-105	PDAC
LEFTY1	3.30115e-108	-3.87824	0.017	0.253	9.00752e-104	PDAC
PCDH17	1.17051e-107	-3.30092	0.044	0.348	3.19386e-103	PDAC
TMC5	6.59581e-107	6.61575	0.623	0.039	1.79973e-102	PDAC
GPRC5A	2.01247e-105	5.87484	0.622	0.045	5.49124e-101	PDAC
AGR2	2.74173e-105	4.06545	0.71	0.188	7.48109e-101	PDAC
IFI27	2.63137e-104	2.00425	0.856	0.262	7.17996e-100	PDAC
TRPV6	4.03482e-104	-4.09813	0.03	0.294	1.10094e-99	PDAC
CTSE	1.92863e-103	6.13025	0.608	0.028	5.26245e-99	PDAC
CEACAM6	5.15307e-103	8.56106	0.589	0.009	1.40607e-98	PDAC
MXRA7	1.43167e-101	-2.42881	0.139	0.528	3.90645e-97	PDAC
MT1E	2.68566e-101	-2.33674	0.227	0.652	7.32808e-97	PDAC
HEG1	4.90537e-101	-2.78141	0.077	0.418	1.33848e-96	PDAC
CSTB	4.50174e-98	2.6994	0.841	0.574	1.22834e-93	PDAC
MCAM	1.44516e-95	-3.04693	0.048	0.335	3.94326e-91	PDAC
FXYD2	7.50209e-95	-3.7013	0.089	0.418	2.04702e-90	PDAC
SLC44A4	3.44003e-94	4.72951	0.624	0.1	9.38648e-90	PDAC
GNG11	9.6731e-94	-3.07843	0.07	0.387	2.6394e-89	PDAC
HOMER2	2.3321e-92	-3.34563	0.104	0.444	6.36338e-88	PDAC
MT1G	5.63506e-92	-2.91957	0.057	0.351	1.53758e-87	PDAC
ELF3	4.11961e-91	2.4862	0.753	0.348	1.12408e-86	PDAC
CLDN4	1.57481e-90	3.15959	0.729	0.314	4.29703e-86	PDAC
KRT7	3.21538e-89	2.41913	0.739	0.238	8.77348e-85	PDAC
AHNAK2	7.05886e-89	6.83779	0.556	0.032	1.92608e-84	PDAC
WNK2	2.15811e-88	-3.56226	0.048	0.316	5.88863e-84	PDAC
LAMB3	4.51514e-88	3.86205	0.619	0.104	1.232e-83	PDAC
ONECUT1	6.45706e-88	-3.36173	0.061	0.348	1.76187e-83	PDAC
TFF1	4.05003e-87	11.4406	0.523	0.002	1.10509e-82	PDAC
JCAD	6.58414e-86	-3.28881	0.041	0.297	1.79655e-81	PDAC
CAMK2N1	4.55744e-85	3.15835	0.643	0.139	1.24354e-80	PDAC
PKM	8.73115e-85	2.50509	0.793	0.506	2.38238e-80	PDAC
S100A14	8.18192e-84	3.78268	0.632	0.167	2.23252e-79	PDAC
TTLL7	7.39991e-83	-3.1074	0.053	0.323	2.01914e-78	PDAC
PDGFD	2.16948e-82	-3.24645	0.05	0.312	5.91965e-78	PDAC
NQO1	1.72429e-81	4.3709	0.553	0.056	4.70489e-77	PDAC
LSR	1.16115e-80	3.01595	0.69	0.301	3.16831e-76	PDAC
COL1A1	1.16485e-80	3.94538	0.624	0.113	3.17841e-76	PDAC
RIC3	1.17323e-80	-3.27923	0.055	0.32	3.20129e-76	PDAC
CSRP2	1.17373e-80	-3.13936	0.04	0.281	3.20264e-76	PDAC
COX7A1	1.08781e-79	-3.10871	0.041	0.281	2.96819e-75	PDAC
TMPRSS4	1.2862e-79	7.19081	0.496	0.004	3.50951e-75	PDAC
LAMC2	2.22723e-79	5.17979	0.552	0.067	6.07721e-75	PDAC
CCL2	5.41121e-79	-4.86026	0.033	0.258	1.4765e-74	PDAC
CYS1	4.16732e-78	-3.24595	0.034	0.26	1.1371e-73	PDAC
SERPINA1	8.62686e-78	4.08247	0.7	0.292	2.35393e-73	PDAC
SFN	1.085e-75	5.47547	0.491	0.013	2.96054e-71	PDAC
MEG3	1.95535e-75	-3.3397	0.052	0.303	5.33535e-71	PDAC
ITGB6	2.95808e-75	4.64107	0.542	0.076	8.07141e-71	PDAC
ITGA2	6.66519e-75	3.68786	0.602	0.165	1.81866e-70	PDAC
MT1F	2.41089e-74	-3.01745	0.131	0.442	6.57835e-70	PDAC
SOD3	3.51314e-74	-2.96206	0.109	0.416	9.58594e-70	PDAC
CLU	1.72359e-73	-3.22006	0.363	0.667	4.70298e-69	PDAC
EZR	3.23854e-72	1.86106	0.805	0.6	8.83669e-68	PDAC
GPX2	5.50973e-72	5.83327	0.5	0.048	1.50338e-67	PDAC
PKHD1	9.195e-72	-3.2746	0.065	0.323	2.50895e-67	PDAC
PHLDA2	9.80388e-72	2.68177	0.58	0.119	2.67509e-67	PDAC
NR5A2	1.83809e-71	-2.96419	0.047	0.284	5.01542e-67	PDAC
BNIP3	4.23515e-71	-2.67758	0.077	0.353	1.1556e-66	PDAC
TFF2	1.02813e-70	12.7274	0.451	0	2.80537e-66	PDAC
SCD5	1.54274e-70	-2.73217	0.068	0.329	4.20953e-66	PDAC
PROX1	9.97356e-69	-3.17261	0.093	0.37	2.72139e-64	PDAC
AC022613.1	1.01073e-67	-3.47006	0.045	0.266	2.75789e-63	PDAC
MLPH	2.25904e-67	4.7159	0.484	0.045	6.16403e-63	PDAC
TSPAN1	1.5621e-66	4.98138	0.473	0.039	4.26235e-62	PDAC
CNN3	3.57427e-66	-2.1171	0.225	0.556	9.75275e-62	PDAC
FRMD4A	1.01328e-65	-2.86112	0.059	0.299	2.76483e-61	PDAC
FTL	1.88043e-65	1.41608	0.971	0.903	5.13095e-61	PDAC
LGALS4	2.32842e-65	2.73822	0.632	0.249	6.35333e-61	PDAC
CLIC1	3.71416e-65	1.57069	0.833	0.716	1.01345e-60	PDAC
KRT17	8.23624e-65	4.58566	0.469	0.037	2.24734e-60	PDAC
MMP1	2.46507e-64	10.2403	0.427	0.006	6.7262e-60	PDAC
SGCE	2.69996e-64	-3.01913	0.082	0.34	7.36711e-60	PDAC
KLF5	2.78709e-64	3.54939	0.535	0.119	7.60485e-60	PDAC
BEX1	1.01033e-63	-2.53727	0.043	0.26	2.75678e-59	PDAC
MUC6	1.82972e-63	-2.78884	0.077	0.331	4.99258e-59	PDAC
MT2A	3.7589e-63	-2.01743	0.479	0.816	1.02565e-58	PDAC
CAPN8	6.20271e-63	6.28443	0.424	0.006	1.69247e-58	PDAC
CLDN18	8.233e-63	9.49457	0.418	0.004	2.24646e-58	PDAC
CYP3A5	3.1948e-62	2.64057	0.597	0.193	8.71732e-58	PDAC
UGT2A3	5.36968e-62	-2.53619	0.069	0.314	1.46517e-57	PDAC
PLEC	1.352e-61	2.44503	0.684	0.344	3.68908e-57	PDAC
ACSM3	1.69193e-61	-3.19435	0.067	0.303	4.61659e-57	PDAC
MAL2	2.04125e-61	3.19348	0.615	0.286	5.56977e-57	PDAC
CPE	2.32534e-61	-1.92031	0.109	0.4	6.34493e-57	PDAC
RPL6	5.3816e-61	-0.947396	0.823	0.903	1.46842e-56	PDAC
REG1A	1.00839e-60	-3.2256	0.079	0.335	2.7515e-56	PDAC
MT-ND3	1.04934e-60	-1.02581	0.821	0.959	2.86322e-56	PDAC
BEX4	1.52245e-60	-2.07238	0.083	0.344	4.15416e-56	PDAC
JUP	1.77886e-60	2.4762	0.654	0.338	4.85381e-56	PDAC
GP2	1.81461e-60	-6.34759	0.06	0.294	4.95136e-56	PDAC
FERMT2	1.36618e-59	-2.0403	0.089	0.353	3.72776e-55	PDAC
ERO1B	2.18373e-59	-3.21875	0.082	0.333	5.95851e-55	PDAC
PBX3	2.9195e-59	-2.77917	0.067	0.301	7.96613e-55	PDAC
KCNK1	3.0218e-59	4.72616	0.456	0.058	8.24528e-55	PDAC
MSLN	4.89702e-59	4.55161	0.42	0.015	1.3362e-54	PDAC
OLFM4	1.33109e-58	5.74313	0.506	0.119	3.63202e-54	PDAC
CRIP1	2.28173e-58	1.53792	0.713	0.318	6.22593e-54	PDAC
JPT1	2.43005e-58	2.23422	0.61	0.227	6.63063e-54	PDAC
ARHGAP24	3.52481e-58	-2.7704	0.054	0.273	9.61781e-54	PDAC
RBP1	3.56985e-58	-2.04734	0.219	0.524	9.7407e-54	PDAC
SYNE1	1.08363e-57	-2.30469	0.137	0.422	2.9568e-53	PDAC
PDE5A	1.37681e-57	-2.60029	0.062	0.29	3.75677e-53	PDAC
KRT8	1.68157e-57	1.35084	0.834	0.485	4.58833e-53	PDAC
MGLL	3.08215e-57	2.17719	0.532	0.113	8.40997e-53	PDAC
SYNGR1	7.55144e-57	-2.77547	0.052	0.264	2.06049e-52	PDAC
PDCD4	1.3397e-56	-2.3878	0.34	0.623	3.65551e-52	PDAC
DCDC2	4.90589e-56	-4.07324	0.108	0.353	1.33862e-51	PDAC
BTG1	8.09764e-56	-1.52774	0.581	0.781	2.20952e-51	PDAC
SDC4	1.09714e-55	2.20566	0.69	0.368	2.99364e-51	PDAC
YWHAZ	3.48096e-55	1.28433	0.816	0.684	9.49814e-51	PDAC
PERP	6.83517e-55	1.89916	0.695	0.422	1.86504e-50	PDAC
FXYD5	9.79738e-55	2.60932	0.633	0.236	2.67331e-50	PDAC
IL1R1	1.0612e-54	-2.38331	0.115	0.377	2.89559e-50	PDAC
COL1A2	1.31824e-54	3.29741	0.52	0.115	3.59696e-50	PDAC
MISP	1.46567e-54	6.41575	0.386	0.011	3.99923e-50	PDAC
GMNN	4.67575e-54	-3.77058	0.154	0.411	1.27583e-49	PDAC
RASSF4	7.17556e-54	-2.17274	0.101	0.355	1.95792e-49	PDAC
FILIP1L	8.78269e-54	-2.46283	0.177	0.463	2.39644e-49	PDAC
PMEPA1	9.48091e-54	2.00054	0.736	0.468	2.58696e-49	PDAC
CST3	1.96385e-53	1.53782	0.852	0.686	5.35856e-49	PDAC
ZG16B	2.75984e-53	5.28262	0.402	0.028	7.53051e-49	PDAC
METTL7A	3.50695e-53	-1.83852	0.183	0.476	9.56906e-49	PDAC
MIA	1.90382e-52	3.74146	0.424	0.041	5.19477e-48	PDAC
KIF12	2.97759e-52	-2.44642	0.105	0.355	8.12465e-48	PDAC
SAT2	4.55505e-52	-1.95731	0.209	0.494	1.24289e-47	PDAC
NEAT1	2.04434e-51	1.60973	0.866	0.762	5.57818e-47	PDAC
LDHA	4.64258e-51	1.68504	0.718	0.457	1.26677e-46	PDAC
GCNT3	5.30628e-51	7.2863	0.359	0.004	1.44787e-46	PDAC
ISYNA1	6.43086e-51	-2.90959	0.13	0.383	1.75472e-46	PDAC
ABHD2	1.39742e-50	2.31596	0.641	0.359	3.81301e-46	PDAC
ANXA10	1.74257e-50	7.39073	0.361	0.009	4.75478e-46	PDAC
SNHG14	1.91276e-50	-1.70223	0.135	0.411	5.21914e-46	PDAC
HLA-A	3.69975e-50	1.08998	0.92	0.82	1.00951e-45	PDAC
CAPG	3.72042e-50	2.55296	0.518	0.152	1.01515e-45	PDAC
GAPDH	4.50301e-50	1.08322	0.901	0.838	1.22869e-45	PDAC
FGFR1	5.0241e-50	-2.43371	0.057	0.262	1.37087e-45	PDAC
CDKN2A	5.19336e-50	5.93679	0.378	0.026	1.41706e-45	PDAC
SORBS2	7.73907e-50	-2.82564	0.286	0.543	2.11168e-45	PDAC
SERINC2	1.04769e-49	2.8496	0.544	0.208	2.85873e-45	PDAC
PEBP1	1.25971e-49	-1.78079	0.499	0.703	3.43724e-45	PDAC
GOLM1	3.12306e-49	2.37183	0.637	0.333	8.52159e-45	PDAC
MT1X	3.61427e-49	-2.05718	0.298	0.602	9.86191e-45	PDAC
CYBA	4.3498e-49	1.55601	0.778	0.602	1.18689e-44	PDAC
SNRPN	4.56235e-49	-1.58917	0.145	0.422	1.24488e-44	PDAC
CD24	8.34875e-49	1.49978	0.768	0.476	2.27804e-44	PDAC
FHL2	9.56636e-49	4.00334	0.403	0.048	2.61028e-44	PDAC
CTSD	1.0639e-48	1.76209	0.768	0.554	2.90297e-44	PDAC
APOL1	2.85271e-48	3.48459	0.436	0.08	7.7839e-44	PDAC
PLPP1	3.12484e-48	-2.85483	0.113	0.353	8.52645e-44	PDAC
CD55	4.06983e-48	2.50648	0.626	0.329	1.11049e-43	PDAC
SLC4A4	6.16745e-48	-4.84969	0.17	0.407	1.68285e-43	PDAC
VSIG2	7.21262e-48	4.54953	0.371	0.024	1.96804e-43	PDAC
ITGA3	1.2788e-47	2.94525	0.529	0.197	3.48934e-43	PDAC
SDCBP2	1.45585e-47	4.37907	0.393	0.048	3.97243e-43	PDAC
TPM2	1.65934e-47	3.21227	0.501	0.152	4.52766e-43	PDAC
SERPINA5	2.49183e-47	-2.92365	0.103	0.329	6.79922e-43	PDAC
SLC2A1	3.66895e-47	4.4616	0.417	0.074	1.00111e-42	PDAC
HMGA1	5.12717e-47	2.00496	0.582	0.253	1.399e-42	PDAC
ERO1A	6.3561e-47	2.78266	0.578	0.273	1.73433e-42	PDAC
SMIM22	7.66265e-47	1.86685	0.657	0.366	2.09083e-42	PDAC
CIRBP	7.77568e-47	-1.24477	0.551	0.755	2.12167e-42	PDAC
LY6E	7.86927e-47	2.0365	0.677	0.394	2.14721e-42	PDAC
SPARCL1	7.90459e-47	-3.20417	0.092	0.312	2.15685e-42	PDAC
CORO2A	1.57738e-46	6.19457	0.343	0.011	4.30403e-42	PDAC
EPS8L3	1.60303e-46	5.69927	0.334	0.002	4.37402e-42	PDAC
KCNN4	1.99204e-46	5.39134	0.353	0.017	5.43549e-42	PDAC
KRT18	2.32012e-46	1.09952	0.817	0.5	6.33069e-42	PDAC
BAIAP2L1	2.64202e-46	3.31383	0.44	0.097	7.20901e-42	PDAC
SPINT2	2.73719e-46	1.36865	0.761	0.487	7.4687e-42	PDAC
GALNT5	2.95911e-46	7.91615	0.331	0.002	8.07423e-42	PDAC
BCAM	3.07333e-46	-2.30783	0.097	0.329	8.38589e-42	PDAC
FAM171A1	4.34748e-46	-2.34737	0.06	0.255	1.18625e-41	PDAC
MALL	9.91927e-46	2.97996	0.431	0.082	2.70657e-41	PDAC
LAD1	1.66606e-45	2.86097	0.504	0.177	4.54602e-41	PDAC
MUC5B	1.79443e-45	7.22004	0.33	0.004	4.89628e-41	PDAC
CTSF	1.96123e-45	-2.16882	0.082	0.297	5.35142e-41	PDAC
B3GNT3	2.88356e-45	5.13038	0.344	0.017	7.86807e-41	PDAC
PABPC1	3.11976e-45	0.956467	0.861	0.766	8.51258e-41	PDAC
ONECUT2	6.76391e-45	3.60294	0.415	0.076	1.8456e-40	PDAC
SLC16A3	1.08102e-44	4.53657	0.367	0.037	2.94968e-40	PDAC
SFTA2	1.38482e-44	4.45937	0.366	0.035	3.77861e-40	PDAC
SDC1	1.4975e-44	3.02966	0.476	0.139	4.08609e-40	PDAC
HHEX	1.57128e-44	-2.2898	0.116	0.348	4.28739e-40	PDAC
KLK10	1.90531e-44	7.50546	0.326	0.006	5.19883e-40	PDAC
SLC40A1	4.35351e-44	2.91267	0.545	0.249	1.1879e-39	PDAC
PLAUR	5.21268e-44	2.65792	0.464	0.126	1.42233e-39	PDAC
INF2	6.53645e-44	2.80636	0.486	0.152	1.78354e-39	PDAC
LAMA3	7.10535e-44	3.42821	0.449	0.123	1.93877e-39	PDAC
SNHG25	8.75295e-44	-2.00147	0.152	0.398	2.38833e-39	PDAC
PRSS2	1.04015e-43	-4.11792	0.149	0.407	2.83816e-39	PDAC
TUBA1A	1.24935e-43	-1.66271	0.248	0.543	3.40899e-39	PDAC
GATM	1.49993e-43	-3.05717	0.175	0.413	4.09272e-39	PDAC
FGFR3	1.9433e-43	-2.58111	0.091	0.301	5.30249e-39	PDAC
LMO7	2.48297e-43	2.49914	0.618	0.351	6.77503e-39	PDAC
RPS4X	2.81789e-43	-0.87445	0.88	0.913	7.6889e-39	PDAC
METRN	4.76112e-43	-2.06347	0.198	0.452	1.29912e-38	PDAC
GLIS3	1.58437e-42	-2.15688	0.145	0.383	4.32311e-38	PDAC
COL4A2	2.4952e-42	-1.30836	0.14	0.398	6.80841e-38	PDAC
CADM1	2.89855e-42	-2.50927	0.105	0.32	7.90899e-38	PDAC
FOXQ1	4.05345e-42	3.56261	0.371	0.05	1.10603e-37	PDAC
HLA-DPB1	4.87516e-42	-1.76802	0.246	0.532	1.33024e-37	PDAC
TUSC3	4.90303e-42	-1.93232	0.161	0.409	1.33784e-37	PDAC
CD82	6.36678e-42	2.15665	0.534	0.216	1.73724e-37	PDAC
RPL28	7.14179e-42	0.444412	0.979	0.92	1.94871e-37	PDAC
EPS8L1	7.78534e-42	3.68448	0.412	0.091	2.12431e-37	PDAC
GAS6	1.01804e-41	-1.70845	0.193	0.45	2.77782e-37	PDAC
MT-CYB	1.14631e-41	-0.762012	0.816	0.961	3.12782e-37	PDAC
TAGLN2	1.55896e-41	1.22286	0.805	0.69	4.25377e-37	PDAC
CNKSR3	2.55797e-41	-1.85725	0.137	0.374	6.97967e-37	PDAC
SOX6	5.80814e-41	-2.48009	0.074	0.268	1.58481e-36	PDAC
GUCY1A1	6.74132e-41	-2.11576	0.087	0.294	1.83944e-36	PDAC
CALD1	7.18533e-41	-1.1642	0.299	0.589	1.96059e-36	PDAC
LGALS3BP	8.84726e-41	1.71641	0.708	0.468	2.41406e-36	PDAC
CCL20	1.99846e-40	4.16017	0.343	0.032	5.45301e-36	PDAC
MMP7	2.13851e-40	1.38251	0.662	0.353	5.83514e-36	PDAC
INPP4B	3.1129e-40	2.81821	0.422	0.095	8.49385e-36	PDAC
SDR16C5	4.30263e-40	6.62917	0.296	0.002	1.17402e-35	PDAC
MUC13	4.74249e-40	5.31973	0.309	0.011	1.29404e-35	PDAC
C6orf132	5.90346e-40	3.11966	0.397	0.082	1.61082e-35	PDAC
TSPAN3	6.07071e-40	1.86791	0.662	0.457	1.65645e-35	PDAC
AOC1	6.11073e-40	8.2995	0.291	0	1.66737e-35	PDAC
DEFB1	6.61288e-40	-2.70975	0.178	0.405	1.80439e-35	PDAC
IGFBP7	6.80756e-40	-1.35562	0.493	0.734	1.85751e-35	PDAC
DUOX2	7.4419e-40	6.28994	0.306	0.011	2.0306e-35	PDAC
ITPR2	1.61758e-39	-1.98548	0.138	0.37	4.41373e-35	PDAC
ZSCAN16-AS1	1.62165e-39	-2.07663	0.107	0.32	4.42484e-35	PDAC
RDX	1.8583e-39	-2.03991	0.299	0.55	5.07057e-35	PDAC
LDLR	2.07149e-39	1.75052	0.509	0.18	5.65228e-35	PDAC
CEACAM1	2.12612e-39	4.68319	0.328	0.028	5.80134e-35	PDAC
MUC3A	3.15565e-39	7.6756	0.295	0.006	8.6105e-35	PDAC
TRIM54	3.53863e-39	5.74316	0.302	0.011	9.6555e-35	PDAC
SGPP2	4.53763e-39	3.42396	0.417	0.113	1.23814e-34	PDAC
PLAT	9.97665e-39	2.51487	0.39	0.08	2.72223e-34	PDAC
CYSTM1	1.3276e-38	1.73511	0.705	0.515	3.62249e-34	PDAC
RHOBTB3	1.33895e-38	-1.88786	0.193	0.437	3.65345e-34	PDAC
MYH14	1.39904e-38	2.2452	0.545	0.253	3.81743e-34	PDAC
EPS8	1.44405e-38	1.78382	0.525	0.214	3.94023e-34	PDAC
RPL5	2.18798e-38	-0.847862	0.817	0.903	5.97011e-34	PDAC
PCDH1	2.84762e-38	1.68618	0.415	0.095	7.77003e-34	PDAC
HES4	3.20648e-38	-1.99476	0.212	0.448	8.74921e-34	PDAC
S100A16	4.29066e-38	2.21272	0.599	0.359	1.17075e-33	PDAC
TIMP1	5.05487e-38	1.49206	0.747	0.522	1.37927e-33	PDAC
ADAM9	5.08391e-38	2.88214	0.507	0.223	1.3872e-33	PDAC
A2M	5.16657e-38	-2.26833	0.089	0.288	1.40975e-33	PDAC
GRN	5.80884e-38	1.6979	0.67	0.442	1.585e-33	PDAC
MTMR11	8.21712e-38	3.9543	0.329	0.032	2.24212e-33	PDAC
RPL34	8.35453e-38	-0.801177	0.906	0.931	2.27962e-33	PDAC
RPL3	9.85376e-38	-0.9658	0.898	0.924	2.6887e-33	PDAC
ABHD17C	1.10012e-37	3.19984	0.364	0.067	3.00178e-33	PDAC
KLK7	1.13051e-37	9.18446	0.277	0	3.08472e-33	PDAC
MXRA5	1.1649e-37	3.71806	0.35	0.056	3.17855e-33	PDAC
WFDC2	1.19568e-37	3.03787	0.533	0.258	3.26252e-33	PDAC
TMBIM1	1.24537e-37	2.13631	0.564	0.31	3.39813e-33	PDAC
TRIM29	1.25815e-37	6.19556	0.292	0.011	3.43299e-33	PDAC
F11R	2.62988e-37	2.01286	0.551	0.279	7.1759e-33	PDAC
SMDT1	2.74562e-37	-1.23553	0.364	0.619	7.49169e-33	PDAC
C15orf48	3.01397e-37	3.45867	0.4	0.104	8.22393e-33	PDAC
PCDH7	4.03992e-37	4.94807	0.298	0.017	1.10233e-32	PDAC
NFIB	5.33262e-37	-1.65163	0.301	0.548	1.45506e-32	PDAC
PNRC1	6.3885e-37	-1.28047	0.508	0.697	1.74317e-32	PDAC
GFPT1	8.45339e-37	2.3289	0.495	0.201	2.30659e-32	PDAC
MARCKSL1	9.04613e-37	1.6544	0.58	0.284	2.46833e-32	PDAC
KDELR2	1.41244e-36	2.04181	0.574	0.333	3.85398e-32	PDAC
INAVA	1.83605e-36	2.27854	0.431	0.132	5.00984e-32	PDAC
CDCP1	1.9367e-36	2.95117	0.393	0.097	5.28448e-32	PDAC
CFB	2.4192e-36	2.96685	0.457	0.16	6.60104e-32	PDAC
TMEM45B	2.61462e-36	5.00798	0.289	0.013	7.13426e-32	PDAC
MVP	2.81156e-36	1.99517	0.519	0.238	7.67163e-32	PDAC
CITED4	2.84455e-36	-2.68423	0.222	0.437	7.76164e-32	PDAC
ONECUT3	3.04084e-36	8.12146	0.269	0	8.29722e-32	PDAC
GALNT3	3.59954e-36	2.08264	0.513	0.232	9.82169e-32	PDAC
CD81	4.01754e-36	-1.20547	0.576	0.729	1.09623e-31	PDAC
ITGB4	4.57051e-36	1.6313	0.536	0.24	1.24711e-31	PDAC
PDZK1IP1	4.88648e-36	2.69483	0.455	0.169	1.33333e-31	PDAC
ZMAT1	6.27274e-36	-2.33585	0.071	0.251	1.71158e-31	PDAC
COL3A1	8.72153e-36	2.74869	0.423	0.115	2.37976e-31	PDAC
CD2AP	1.07676e-35	1.75693	0.6	0.374	2.93805e-31	PDAC
TCF4	1.36564e-35	-2.43911	0.106	0.305	3.7263e-31	PDAC
HS3ST1	1.37289e-35	3.6972	0.303	0.024	3.74607e-31	PDAC
SERPINB5	2.36836e-35	6.66719	0.272	0.006	6.46229e-31	PDAC
PITX1	3.80396e-35	8.0093	0.262	0	1.03795e-30	PDAC
CAPN5	4.87462e-35	4.50565	0.293	0.022	1.33009e-30	PDAC
VILL	7.54001e-35	4.1756	0.305	0.032	2.05737e-30	PDAC
PDZD8	2.68584e-34	2.14579	0.486	0.203	7.32858e-30	PDAC
MGST1	2.72456e-34	2.7063	0.38	0.091	7.43425e-30	PDAC
KLK11	3.56527e-34	4.45899	0.31	0.041	9.72821e-30	PDAC
CEACAM5	4.10566e-34	9.76373	0.255	0	1.12027e-29	PDAC
SYT13	4.33855e-34	4.14596	0.316	0.045	1.18382e-29	PDAC
PLS1	4.34458e-34	2.89862	0.422	0.149	1.18546e-29	PDAC
PLBD1	4.441e-34	2.98371	0.39	0.11	1.21177e-29	PDAC
PLAAT3	4.71303e-34	1.93632	0.528	0.255	1.286e-29	PDAC
HSPB1	6.79061e-34	0.93597	0.828	0.673	1.85289e-29	PDAC
ARHGAP29	6.91225e-34	-1.88796	0.223	0.455	1.88608e-29	PDAC
TM4SF5	7.41105e-34	8.11564	0.254	0	2.02218e-29	PDAC
ZNF22	9.10216e-34	-1.58552	0.163	0.387	2.48362e-29	PDAC
PKP3	9.59202e-34	2.50866	0.438	0.154	2.61728e-29	PDAC
KLK8	1.06026e-33	7.832	0.255	0.002	2.89303e-29	PDAC
FUT2	1.14944e-33	3.8459	0.297	0.03	3.13637e-29	PDAC
AMN	1.19631e-33	4.03812	0.279	0.015	3.26426e-29	PDAC
CTSB	1.25893e-33	1.79064	0.615	0.366	3.43512e-29	PDAC
PTK6	1.30153e-33	4.13072	0.276	0.015	3.55136e-29	PDAC
ALDH1A1	1.39737e-33	-1.26724	0.215	0.457	3.81287e-29	PDAC
TFF3	2.38497e-33	1.818	0.401	0.11	6.50763e-29	PDAC
ITPR3	3.04459e-33	2.97253	0.383	0.102	8.30746e-29	PDAC
AREG	3.05336e-33	2.27466	0.366	0.078	8.33139e-29	PDAC
RPL26	4.57882e-33	-0.873473	0.878	0.913	1.24938e-28	PDAC
TSPAN8	6.154e-33	1.88921	0.568	0.303	1.67918e-28	PDAC
MYO6	8.0102e-33	1.68156	0.61	0.383	2.18566e-28	PDAC
GALE	8.72528e-33	3.59137	0.336	0.065	2.38078e-28	PDAC
RNASET2	1.29483e-32	2.0954	0.574	0.346	3.53308e-28	PDAC
CALR	1.53955e-32	1.25295	0.75	0.628	4.2008e-28	PDAC
CXCL5	2.02339e-32	7.9795	0.254	0.006	5.52103e-28	PDAC
RNASEK	2.06532e-32	-0.91616	0.535	0.727	5.63542e-28	PDAC
PLAC8	2.25286e-32	3.06294	0.34	0.067	6.14716e-28	PDAC
SRP14	2.92535e-32	-1.07722	0.734	0.855	7.9821e-28	PDAC
IL6ST	3.38518e-32	-1.66427	0.39	0.613	9.2368e-28	PDAC
ERBB3	4.21277e-32	1.64849	0.559	0.281	1.1495e-27	PDAC
NFIC	5.47285e-32	-1.16482	0.354	0.582	1.49332e-27	PDAC
RAB11FIP1	5.96159e-32	1.98108	0.599	0.374	1.62668e-27	PDAC
CLIC3	6.13779e-32	3.90404	0.292	0.035	1.67476e-27	PDAC
NET1	6.49856e-32	1.98853	0.471	0.199	1.7732e-27	PDAC
PHGDH	6.77058e-32	-1.47178	0.096	0.286	1.84742e-27	PDAC
TACC1	1.25971e-31	-1.20525	0.396	0.632	3.43724e-27	PDAC
PHLDB2	1.2775e-31	-1.47871	0.096	0.284	3.48578e-27	PDAC
VCAN	1.52892e-31	4.12434	0.273	0.022	4.17182e-27	PDAC
VASP	1.60672e-31	1.84163	0.525	0.281	4.38409e-27	PDAC
COL18A1	2.31696e-31	-1.61892	0.327	0.532	6.32206e-27	PDAC
EID1	2.62011e-31	-1.00102	0.491	0.686	7.14924e-27	PDAC
GPX4	3.35301e-31	1.17543	0.732	0.582	9.14903e-27	PDAC
ECM1	4.30589e-31	5.06057	0.266	0.019	1.1749e-26	PDAC
MAOA	4.42933e-31	-1.95418	0.164	0.366	1.20859e-26	PDAC
SMIM24	5.44763e-31	2.98073	0.283	0.028	1.48644e-26	PDAC
SQSTM1	5.46869e-31	1.12668	0.755	0.61	1.49219e-26	PDAC
OCIAD2	6.38954e-31	1.74073	0.607	0.42	1.74345e-26	PDAC
ST14	8.52607e-31	1.95616	0.513	0.262	2.32642e-26	PDAC
BHLHE40	9.0862e-31	1.08809	0.53	0.227	2.47926e-26	PDAC
MT-ATP6	9.44578e-31	-0.633452	0.896	0.968	2.57738e-26	PDAC
MET	9.64162e-31	2.15522	0.373	0.102	2.63081e-26	PDAC
ACSL5	1.11396e-30	2.70419	0.344	0.078	3.03955e-26	PDAC
LGALS9	1.55003e-30	2.50317	0.38	0.108	4.22942e-26	PDAC
IL18	1.57561e-30	2.21876	0.345	0.078	4.2992e-26	PDAC
EPHB6	1.79397e-30	-2.05978	0.121	0.307	4.89502e-26	PDAC
MTRNR2L12	1.87859e-30	-1.30227	0.176	0.396	5.12593e-26	PDAC
PPDPF	2.68615e-30	1.11272	0.788	0.639	7.32943e-26	PDAC
LRP1	2.86377e-30	2.29158	0.427	0.16	7.81409e-26	PDAC
EGLN3	2.98446e-30	3.76411	0.27	0.026	8.14339e-26	PDAC
ADAM8	3.78503e-30	3.78031	0.279	0.032	1.03278e-25	PDAC
RPL17	4.29361e-30	-0.788168	0.865	0.909	1.17155e-25	PDAC
HOXB7	5.63866e-30	4.14827	0.257	0.017	1.53856e-25	PDAC
STX2	7.80513e-30	-1.91159	0.114	0.301	2.12971e-25	PDAC
NBL1	9.9827e-30	2.02482	0.448	0.175	2.72388e-25	PDAC
SYTL2	1.05933e-29	2.96595	0.307	0.054	2.8905e-25	PDAC
CAV1	1.1785e-29	-2.47808	0.202	0.411	3.21564e-25	PDAC
MT-ND1	1.21756e-29	-0.600331	0.806	0.933	3.32224e-25	PDAC
VIM	1.27825e-29	-2.0446	0.515	0.682	3.48784e-25	PDAC
ANXA1	1.48975e-29	0.596792	0.637	0.323	4.06494e-25	PDAC
HK2	2.44693e-29	4.20808	0.251	0.017	6.6767e-25	PDAC
LIPH	2.48865e-29	2.47616	0.438	0.184	6.79054e-25	PDAC
BCAS1	2.80685e-29	4.48761	0.257	0.022	7.65878e-25	PDAC
BSG	3.78238e-29	1.3556	0.673	0.487	1.03206e-24	PDAC
ADAM28	4.43598e-29	2.45139	0.316	0.061	1.2104e-24	PDAC
TM4SF1	4.48015e-29	0.686244	0.779	0.591	1.22245e-24	PDAC
LINC01133	5.60695e-29	3.65859	0.257	0.022	1.52991e-24	PDAC
PEG10	6.73937e-29	-1.48594	0.103	0.286	1.8389e-24	PDAC
TMSB10	8.32254e-29	0.426059	0.978	0.918	2.27089e-24	PDAC
SLC22A18	1.11622e-28	3.0348	0.342	0.087	3.04572e-24	PDAC
PLEK2	1.14661e-28	4.09618	0.276	0.039	3.12865e-24	PDAC
RUNX1	1.21532e-28	1.49954	0.38	0.115	3.31613e-24	PDAC
EFHD2	1.25719e-28	1.84023	0.485	0.227	3.43038e-24	PDAC
LMCD1	1.36102e-28	-2.16826	0.112	0.29	3.71368e-24	PDAC
PTBP3	1.3824e-28	1.6023	0.542	0.316	3.77201e-24	PDAC
ZBTB20	1.55582e-28	-1.32037	0.399	0.61	4.24521e-24	PDAC
CLTB	1.84962e-28	2.37447	0.574	0.392	5.04688e-24	PDAC
SRD5A3	2.21411e-28	3.3138	0.349	0.104	6.04143e-24	PDAC
P4HB	2.45271e-28	1.27801	0.688	0.491	6.69246e-24	PDAC
FAM200B	2.74223e-28	-1.4805	0.176	0.379	7.48244e-24	PDAC
LINC00511	3.21263e-28	2.52632	0.368	0.115	8.76597e-24	PDAC
EPHX1	3.27059e-28	-1.42839	0.169	0.37	8.92414e-24	PDAC
CAPN2	4.01867e-28	1.69275	0.545	0.325	1.09653e-23	PDAC
TMEM176B	4.1577e-28	1.224	0.5	0.223	1.13447e-23	PDAC
RIOK3	5.09974e-28	1.58061	0.593	0.407	1.39152e-23	PDAC
BCL2L15	5.26035e-28	2.53521	0.285	0.045	1.43534e-23	PDAC
SLC44A3	5.29323e-28	-2.18503	0.125	0.301	1.44431e-23	PDAC
FMC1	6.35137e-28	-1.56592	0.147	0.34	1.73303e-23	PDAC
MACC1	1.34119e-27	2.26233	0.399	0.147	3.65958e-23	PDAC
TUBB6	1.89654e-27	-1.8145	0.109	0.281	5.17489e-23	PDAC
HIST1H4C	1.92314e-27	-1.04789	0.452	0.641	5.24747e-23	PDAC
DDR1	2.2382e-27	1.71971	0.531	0.294	6.10715e-23	PDAC
HMGN2	2.45063e-27	-1.16083	0.495	0.671	6.68678e-23	PDAC
LIME1	2.69232e-27	2.76278	0.321	0.078	7.34627e-23	PDAC
PDIA4	2.83673e-27	1.85098	0.552	0.325	7.74031e-23	PDAC
CGN	2.95778e-27	2.00244	0.466	0.21	8.07061e-23	PDAC
HSPA5	3.425e-27	1.35199	0.707	0.563	9.34545e-23	PDAC
RRAS	3.73082e-27	1.51503	0.493	0.242	1.01799e-22	PDAC
TMEM176A	3.80188e-27	1.52589	0.448	0.186	1.03738e-22	PDAC
DSG2	4.11048e-27	1.72444	0.562	0.327	1.12159e-22	PDAC
SHROOM3	4.42822e-27	1.9201	0.494	0.249	1.20828e-22	PDAC
MECOM	5.08894e-27	1.20722	0.385	0.119	1.38857e-22	PDAC
TMA7	5.36209e-27	-0.678766	0.623	0.784	1.4631e-22	PDAC
CDK14	5.67836e-27	-1.64289	0.131	0.314	1.5494e-22	PDAC
CLDN7	6.17678e-27	1.33377	0.619	0.392	1.6854e-22	PDAC
PRCP	6.7302e-27	-1.77209	0.115	0.29	1.8364e-22	PDAC
CFTR	9.16949e-27	-3.50971	0.215	0.379	2.50199e-22	PDAC
CD68	9.3813e-27	2.90092	0.277	0.045	2.55978e-22	PDAC
SPART	9.66543e-27	-1.56546	0.094	0.264	2.63731e-22	PDAC
BACE2	9.9889e-27	1.75606	0.503	0.268	2.72557e-22	PDAC
CD164	1.12842e-26	1.41185	0.639	0.515	3.079e-22	PDAC
SCD	1.13962e-26	2.01312	0.319	0.074	3.10958e-22	PDAC
MDK	1.2038e-26	1.3935	0.642	0.446	3.28469e-22	PDAC
PSIP1	1.2085e-26	-1.75558	0.16	0.351	3.29753e-22	PDAC
TSTA3	1.35751e-26	1.83585	0.473	0.234	3.7041e-22	PDAC
EPCAM	1.36924e-26	0.841437	0.768	0.452	3.73611e-22	PDAC
TOX3	1.42499e-26	3.83283	0.255	0.032	3.88822e-22	PDAC
AGR3	2.05665e-26	3.21148	0.294	0.061	5.61179e-22	PDAC
TNS1	2.54389e-26	-1.50412	0.116	0.297	6.94125e-22	PDAC
GINM1	3.03205e-26	-1.34423	0.279	0.476	8.27324e-22	PDAC
FGGY	3.54547e-26	-2.06398	0.093	0.253	9.67418e-22	PDAC
RCAN1	4.39271e-26	-1.98336	0.141	0.323	1.19859e-21	PDAC
LFNG	4.54403e-26	3.65055	0.275	0.052	1.23988e-21	PDAC
USH1C	5.70934e-26	2.6737	0.332	0.091	1.55785e-21	PDAC
ASPH	7.47085e-26	1.44737	0.595	0.398	2.03849e-21	PDAC
IL1RAP	8.8629e-26	3.34041	0.25	0.03	2.41833e-21	PDAC
ITGA6	1.25563e-25	1.12002	0.558	0.338	3.4261e-21	PDAC
HDLBP	1.46027e-25	1.21709	0.666	0.487	3.9845e-21	PDAC
ASL	1.85196e-25	1.78221	0.436	0.188	5.05325e-21	PDAC
ADAP1	2.08529e-25	2.90709	0.276	0.052	5.68993e-21	PDAC
CTSC	2.20889e-25	1.81869	0.463	0.223	6.02717e-21	PDAC
COL4A1	2.51486e-25	-0.995325	0.123	0.312	6.86203e-21	PDAC
CCN1	4.30576e-25	-1.97333	0.218	0.416	1.17487e-20	PDAC
TJP3	4.78963e-25	2.96888	0.28	0.054	1.3069e-20	PDAC
RPS28	5.02502e-25	-0.650383	0.903	0.935	1.37113e-20	PDAC
RASEF	5.19491e-25	1.77508	0.382	0.139	1.41748e-20	PDAC
KCNK6	5.74882e-25	2.16067	0.293	0.065	1.56862e-20	PDAC
TGM2	6.0814e-25	1.03308	0.397	0.128	1.65937e-20	PDAC
RAB27B	6.66418e-25	3.22689	0.277	0.056	1.81839e-20	PDAC
SNHG9	8.4376e-25	-1.28729	0.153	0.338	2.30228e-20	PDAC
NDUFAF8	8.50151e-25	-1.25758	0.208	0.403	2.31972e-20	PDAC
RPS25	9.11615e-25	-0.681285	0.842	0.911	2.48743e-20	PDAC
LRP10	9.31629e-25	1.32697	0.605	0.411	2.54204e-20	PDAC
AKT3	1.15734e-24	-1.89287	0.097	0.258	3.15791e-20	PDAC
RPL9	1.25292e-24	-0.696228	0.873	0.918	3.41872e-20	PDAC
CNN2	1.30336e-24	1.62196	0.396	0.149	3.55633e-20	PDAC
ASPHD1	1.33968e-24	2.91413	0.297	0.076	3.65546e-20	PDAC
FNDC3B	1.40045e-24	1.41275	0.541	0.316	3.82127e-20	PDAC
FGD6	1.96001e-24	2.59552	0.332	0.104	5.34807e-20	PDAC
ELOB	2.25049e-24	0.89604	0.774	0.677	6.14068e-20	PDAC
CLTA	2.26906e-24	1.57252	0.685	0.576	6.19137e-20	PDAC
KLHL5	3.3798e-24	-1.86373	0.102	0.262	9.22213e-20	PDAC
PIGR	3.56697e-24	2.87247	0.313	0.093	9.73283e-20	PDAC
S100A10	4.90482e-24	0.962012	0.91	0.76	1.33833e-19	PDAC
PLEKHA6	6.87934e-24	3.24922	0.295	0.078	1.8771e-19	PDAC
NUPR1	1.10254e-23	-1.81979	0.134	0.312	3.00839e-19	PDAC
SEZ6L2	1.25597e-23	1.66971	0.427	0.186	3.42703e-19	PDAC
CBX6	1.48194e-23	-1.21096	0.143	0.323	4.04362e-19	PDAC
RBPMS	1.56255e-23	-1.44171	0.179	0.359	4.26359e-19	PDAC
UTRN	1.58186e-23	-1.24874	0.361	0.569	4.31626e-19	PDAC
IGF2BP2	2.10236e-23	1.93178	0.395	0.162	5.73651e-19	PDAC
CPD	2.31054e-23	1.67315	0.492	0.275	6.30453e-19	PDAC
SLC39A11	2.68243e-23	3.43762	0.264	0.054	7.31929e-19	PDAC
SNHG19	2.80704e-23	-1.21325	0.104	0.264	7.6593e-19	PDAC
PCM1	2.99664e-23	-1.17979	0.369	0.556	8.17662e-19	PDAC
STAT6	3.3971e-23	1.81529	0.398	0.167	9.26933e-19	PDAC
TACSTD2	3.72134e-23	1.12012	0.615	0.364	1.0154e-18	PDAC
SLC12A2	4.42531e-23	1.9032	0.423	0.19	1.20749e-18	PDAC
DDX17	5.09548e-23	-1.03672	0.613	0.749	1.39035e-18	PDAC
DAB2	5.1197e-23	-1.5557	0.204	0.385	1.39696e-18	PDAC
KIFC3	5.48047e-23	-1.75069	0.121	0.284	1.4954e-18	PDAC
CLDN3	5.54446e-23	-1.19739	0.179	0.366	1.51286e-18	PDAC
SEMA3C	5.59039e-23	1.40668	0.28	0.058	1.52539e-18	PDAC
RNF128	5.85805e-23	2.84856	0.305	0.091	1.59843e-18	PDAC
ARSE	6.80224e-23	-1.58392	0.13	0.297	1.85606e-18	PDAC
ACAT1	7.50844e-23	-1.47582	0.125	0.292	2.04875e-18	PDAC
PDLIM7	8.42003e-23	2.26782	0.34	0.119	2.29749e-18	PDAC
ACTB	1.10194e-22	0.649173	0.937	0.872	3.00676e-18	PDAC
ESRP1	1.123e-22	1.75386	0.379	0.156	3.06421e-18	PDAC
LLGL2	1.20177e-22	1.5344	0.498	0.279	3.27915e-18	PDAC
AKR1C3	1.32986e-22	1.90182	0.346	0.119	3.62865e-18	PDAC
RASSF6	1.57427e-22	2.23447	0.299	0.087	4.29556e-18	PDAC
F3	1.72498e-22	2.14648	0.353	0.132	4.70679e-18	PDAC
IDH2	1.83852e-22	-1.38832	0.182	0.353	5.0166e-18	PDAC
FAT1	2.19675e-22	1.55826	0.501	0.275	5.99406e-18	PDAC
HEBP1	2.55919e-22	-1.26142	0.181	0.353	6.983e-18	PDAC
RAB25	2.82598e-22	1.91007	0.467	0.268	7.71096e-18	PDAC
GBP2	2.82883e-22	1.2511	0.378	0.141	7.71874e-18	PDAC
SLC20A1	2.853e-22	1.91538	0.393	0.16	7.78469e-18	PDAC
AHR	3.00711e-22	0.695212	0.548	0.314	8.20519e-18	PDAC
XPA	3.3842e-22	-1.64401	0.188	0.361	9.23414e-18	PDAC
FN1	4.02871e-22	1.64452	0.393	0.152	1.09927e-17	PDAC
MACROD2	4.26023e-22	2.79234	0.252	0.054	1.16245e-17	PDAC
CTSS	4.62279e-22	1.28728	0.516	0.294	1.26137e-17	PDAC
ITGB5	5.45884e-22	1.7939	0.42	0.193	1.4895e-17	PDAC
WAC-AS1	5.93178e-22	-1.40975	0.172	0.346	1.61855e-17	PDAC
FBXO21	5.99846e-22	-1.45652	0.25	0.429	1.63674e-17	PDAC
HDGF	6.87439e-22	1.4164	0.567	0.381	1.87575e-17	PDAC
TCEA3	7.44923e-22	-1.6902	0.17	0.335	2.0326e-17	PDAC
DNM2	8.40193e-22	1.49937	0.444	0.219	2.29255e-17	PDAC
AC100810.1	8.50817e-22	-1.37477	0.103	0.253	2.32154e-17	PDAC
EPHA2	8.59236e-22	1.83275	0.371	0.152	2.34451e-17	PDAC
EFNB1	8.80434e-22	1.4657	0.3	0.08	2.40235e-17	PDAC
RPS6	9.04702e-22	-0.697667	0.883	0.924	2.46857e-17	PDAC
MT-CO1	1.03978e-21	-0.571768	0.828	0.939	2.83714e-17	PDAC
CHMP4C	1.08307e-21	2.04726	0.369	0.149	2.95525e-17	PDAC
RNF130	1.14684e-21	-1.1641	0.184	0.364	3.12927e-17	PDAC
INS	1.23938e-21	-2.63881	0.143	0.301	3.38178e-17	PDAC
JADE1	1.26666e-21	-1.2739	0.163	0.34	3.45621e-17	PDAC
ACSS1	1.79307e-21	-1.71798	0.106	0.26	4.89256e-17	PDAC
MBOAT2	1.91936e-21	1.94622	0.287	0.078	5.23717e-17	PDAC
LUM	1.9792e-21	1.55336	0.306	0.091	5.40046e-17	PDAC
RAP2B	2.08285e-21	1.98433	0.344	0.126	5.68328e-17	PDAC
NECTIN4	2.10967e-21	3.01251	0.279	0.078	5.75645e-17	PDAC
HLA-B	2.11333e-21	0.650551	0.908	0.831	5.76644e-17	PDAC
RNPEPL1	2.54227e-21	1.85231	0.431	0.214	6.93685e-17	PDAC
GAMT	2.68118e-21	-0.995355	0.132	0.303	7.31587e-17	PDAC
RPL11	2.93036e-21	-0.733599	0.932	0.924	7.99578e-17	PDAC
MCU	3.24875e-21	2.12206	0.281	0.078	8.86455e-17	PDAC
SH3BGRL3	3.46543e-21	1.15625	0.712	0.602	9.45578e-17	PDAC
ERICH5	3.53231e-21	-1.47059	0.128	0.288	9.63825e-17	PDAC
SYNGR2	3.69442e-21	1.5159	0.543	0.364	1.00806e-16	PDAC
SEMA6A	3.98732e-21	-1.49428	0.124	0.284	1.08798e-16	PDAC
SLC1A5	5.30756e-21	1.68437	0.302	0.091	1.44822e-16	PDAC
TPM3	5.99953e-21	0.801103	0.743	0.684	1.63703e-16	PDAC
RPS7	6.41449e-21	-0.620354	0.854	0.916	1.75026e-16	PDAC
MAPK3	6.74623e-21	2.13301	0.387	0.177	1.84078e-16	PDAC
TSPO	7.10516e-21	1.14468	0.656	0.528	1.93871e-16	PDAC
ACTN1	7.94958e-21	1.26962	0.552	0.361	2.16912e-16	PDAC
SH3RF1	8.05624e-21	1.86077	0.389	0.171	2.19823e-16	PDAC
QKI	1.00112e-20	-1.5485	0.282	0.459	2.73166e-16	PDAC
VDAC1	1.24488e-20	1.20603	0.644	0.522	3.39677e-16	PDAC
MICALL2	1.29024e-20	2.65326	0.27	0.071	3.52054e-16	PDAC
MXD1	1.3005e-20	1.57945	0.347	0.13	3.54855e-16	PDAC
RPL21	1.33754e-20	-0.670285	0.877	0.9	3.64961e-16	PDAC
CCDC68	1.47004e-20	1.79781	0.265	0.065	4.01115e-16	PDAC
MT-CO3	1.47776e-20	-0.510456	0.831	0.948	4.03221e-16	PDAC
PPP1R1B	1.74885e-20	-1.31969	0.142	0.303	4.77192e-16	PDAC
SLC6A20	1.93079e-20	2.86911	0.258	0.065	5.26837e-16	PDAC
ETNK1	2.02641e-20	1.58502	0.484	0.294	5.52925e-16	PDAC
PKIG	2.13987e-20	-1.78113	0.144	0.303	5.83885e-16	PDAC
SKAP2	2.14907e-20	1.04686	0.412	0.182	5.86396e-16	PDAC
SLC37A4	2.20692e-20	-1.66114	0.144	0.305	6.0218e-16	PDAC
PTPRF	2.21561e-20	1.44961	0.521	0.323	6.04552e-16	PDAC
CCDC9B	2.25567e-20	-1.81327	0.114	0.26	6.15483e-16	PDAC
ARHGEF5	2.3441e-20	1.69937	0.352	0.134	6.39611e-16	PDAC
ANXA11	3.2308e-20	1.25642	0.639	0.481	8.81556e-16	PDAC
ARF1	3.53277e-20	0.944048	0.692	0.593	9.63953e-16	PDAC
NRP1	3.66214e-20	-1.15361	0.176	0.344	9.99253e-16	PDAC
BEX3	3.67354e-20	-0.920241	0.357	0.543	1.00236e-15	PDAC
TNFRSF21	3.73969e-20	2.08327	0.373	0.167	1.02041e-15	PDAC
AAK1	3.81707e-20	-0.890632	0.336	0.526	1.04153e-15	PDAC
TRAF4	3.87973e-20	1.93241	0.326	0.115	1.05862e-15	PDAC
S100A4	4.32845e-20	2.9124	0.443	0.219	1.18106e-15	PDAC
DNAJA4	4.49544e-20	2.21289	0.253	0.056	1.22663e-15	PDAC
CXCL8	4.67078e-20	2.2066	0.405	0.197	1.27447e-15	PDAC
GDF15	4.87845e-20	1.52085	0.285	0.082	1.33113e-15	PDAC
SRPK1	5.43666e-20	1.70649	0.392	0.186	1.48345e-15	PDAC
RPS27A	7.55628e-20	-0.59716	0.914	0.922	2.06181e-15	PDAC
SNHG7	8.34552e-20	-1.26975	0.333	0.509	2.27716e-15	PDAC
CANX	8.48667e-20	0.90635	0.692	0.576	2.31567e-15	PDAC
ANTXR2	8.72751e-20	1.86416	0.252	0.061	2.38139e-15	PDAC
TMEM54	9.14507e-20	1.97452	0.44	0.251	2.49532e-15	PDAC
CREB3L1	1.02316e-19	1.66526	0.282	0.084	2.7918e-15	PDAC
SAT1	1.08491e-19	0.688585	0.821	0.745	2.96028e-15	PDAC
MAP3K21	1.39022e-19	-1.96341	0.116	0.258	3.79334e-15	PDAC
ANAPC16	1.47477e-19	-0.696938	0.478	0.652	4.02405e-15	PDAC
GABPB1-AS1	1.47678e-19	-1.75491	0.118	0.264	4.02954e-15	PDAC
HDGFL3	1.56086e-19	-1.22642	0.161	0.327	4.25896e-15	PDAC
RPS8	1.66914e-19	-0.733205	0.886	0.903	4.55441e-15	PDAC
ALDH3A2	1.67195e-19	-1.48804	0.229	0.396	4.56209e-15	PDAC
LPCAT4	2.03632e-19	2.26602	0.292	0.097	5.55631e-15	PDAC
BICC1	2.08754e-19	-1.59006	0.184	0.34	5.69606e-15	PDAC
GOLGA8B	2.17686e-19	-3.56792	0.153	0.312	5.93978e-15	PDAC
SQLE	2.24619e-19	2.29074	0.345	0.147	6.12896e-15	PDAC
STXBP2	2.86408e-19	2.10323	0.348	0.145	7.81494e-15	PDAC
MYO5B	2.94414e-19	1.95342	0.309	0.11	8.03337e-15	PDAC
TSPAN4	3.14124e-19	-0.867753	0.135	0.288	8.57118e-15	PDAC
WDFY2	3.20606e-19	-1.48609	0.131	0.281	8.74805e-15	PDAC
IFT172	3.32728e-19	2.2656	0.262	0.071	9.07881e-15	PDAC
EPPK1	3.5273e-19	2.54113	0.258	0.069	9.62458e-15	PDAC
TTYH3	3.98672e-19	2.36766	0.302	0.104	1.08782e-14	PDAC
BEX2	4.08672e-19	-1.00766	0.128	0.284	1.1151e-14	PDAC
SLC6A8	4.18787e-19	2.14541	0.251	0.067	1.1427e-14	PDAC
SKIL	4.21739e-19	1.00493	0.539	0.32	1.15076e-14	PDAC
EBPL	4.23302e-19	-0.938727	0.218	0.394	1.15502e-14	PDAC
TRAK1	4.5004e-19	1.76454	0.38	0.184	1.22798e-14	PDAC
WLS	4.68948e-19	-1.29963	0.268	0.435	1.27957e-14	PDAC
PLP2	4.76015e-19	1.32956	0.547	0.377	1.29886e-14	PDAC
IGFBP2	5.39277e-19	1.50029	0.414	0.201	1.47147e-14	PDAC
DGKH	5.45485e-19	1.5457	0.346	0.139	1.48841e-14	PDAC
EIF3L	5.47407e-19	-0.908691	0.323	0.491	1.49365e-14	PDAC
CXCL16	6.82607e-19	1.53593	0.326	0.119	1.86256e-14	PDAC
ST3GAL1	7.3321e-19	1.78798	0.433	0.238	2.00064e-14	PDAC
FUT3	9.47923e-19	1.77659	0.276	0.082	2.5865e-14	PDAC
MRPL33	1.01677e-18	-0.955178	0.409	0.569	2.77437e-14	PDAC
ODC1	1.13467e-18	-1.03536	0.214	0.387	3.09605e-14	PDAC
TACC2	1.17782e-18	2.08455	0.311	0.117	3.21379e-14	PDAC
PRSS22	1.34067e-18	2.45268	0.321	0.128	3.65816e-14	PDAC
STK17A	1.35687e-18	-1.38966	0.247	0.407	3.70236e-14	PDAC
ATP5PF	1.4284e-18	-0.627769	0.552	0.703	3.89753e-14	PDAC
AP1S3	1.50111e-18	2.24429	0.264	0.08	4.09594e-14	PDAC
RHPN2	1.77479e-18	2.26031	0.317	0.126	4.84268e-14	PDAC
TES	2.11514e-18	1.11905	0.469	0.26	5.77138e-14	PDAC
EFNA1	2.30662e-18	1.57424	0.438	0.238	6.29384e-14	PDAC
MT-CO2	2.66548e-18	-0.474776	0.824	0.931	7.27302e-14	PDAC
TMEM35B	2.70449e-18	-1.13749	0.225	0.39	7.37948e-14	PDAC
RDH10	2.79338e-18	1.65249	0.292	0.1	7.62203e-14	PDAC
TUBA1C	2.86056e-18	1.00954	0.499	0.284	7.80531e-14	PDAC
IRF6	2.91529e-18	2.03048	0.334	0.136	7.95467e-14	PDAC
GABARAP	2.92906e-18	-0.665775	0.586	0.701	7.99224e-14	PDAC
ARHGAP27	3.1232e-18	2.22291	0.268	0.08	8.52195e-14	PDAC
CTTN	3.24639e-18	1.2675	0.533	0.368	8.8581e-14	PDAC
PRSS23	3.34529e-18	-0.888871	0.219	0.394	9.12797e-14	PDAC
CKLF	3.46169e-18	1.5655	0.486	0.305	9.44558e-14	PDAC
ZDHHC20	3.78325e-18	1.16105	0.352	0.147	1.0323e-13	PDAC
SCTR	4.01346e-18	-1.48813	0.216	0.377	1.09511e-13	PDAC
AHNAK	4.88319e-18	0.748154	0.739	0.61	1.33243e-13	PDAC
FAM135A	5.59432e-18	1.95197	0.325	0.134	1.52647e-13	PDAC
LACTB2	5.59941e-18	2.37421	0.289	0.106	1.52785e-13	PDAC
ARHGEF35	5.7396e-18	1.47825	0.385	0.186	1.56611e-13	PDAC
MYO1B	6.33966e-18	-1.27844	0.217	0.381	1.72984e-13	PDAC
SLC25A6	6.40107e-18	-0.666593	0.613	0.74	1.7466e-13	PDAC
HMGN3	6.54404e-18	-0.847646	0.411	0.569	1.78561e-13	PDAC
CREB3	6.96732e-18	2.88138	0.388	0.212	1.9011e-13	PDAC
DHCR24	7.50833e-18	1.94318	0.297	0.108	2.04872e-13	PDAC
GALNT4	7.71242e-18	1.91209	0.36	0.169	2.10441e-13	PDAC
FKBP5	7.83331e-18	-1.49265	0.286	0.442	2.1374e-13	PDAC
HSP90AA1	7.94245e-18	0.395297	0.894	0.866	2.16718e-13	PDAC
SAMD12	8.6098e-18	1.5471	0.334	0.139	2.34927e-13	PDAC
RNASE4	8.8804e-18	1.79872	0.342	0.147	2.42311e-13	PDAC
TNFAIP2	1.2669e-17	1.26103	0.388	0.18	3.45688e-13	PDAC
NDUFB8	1.46575e-17	-0.613015	0.423	0.593	3.99945e-13	PDAC
TOB1	1.5274e-17	1.00313	0.585	0.433	4.16766e-13	PDAC
ZNF580	1.56893e-17	-1.19231	0.137	0.284	4.28099e-13	PDAC
RAPH1	2.04027e-17	1.90291	0.29	0.106	5.56708e-13	PDAC
CTSA	2.09504e-17	1.79418	0.445	0.264	5.71653e-13	PDAC
SAMD9	2.44195e-17	1.37421	0.364	0.167	6.66311e-13	PDAC
ASS1	2.68078e-17	1.71554	0.321	0.126	7.31478e-13	PDAC
PTP4A2	2.87087e-17	1.06747	0.599	0.444	7.83344e-13	PDAC
SULT1C2	3.02543e-17	3.40832	0.253	0.082	8.2552e-13	PDAC
YWHAB	3.30589e-17	0.65932	0.751	0.695	9.02044e-13	PDAC
SERPINB1	3.72945e-17	1.46873	0.544	0.407	1.01762e-12	PDAC
C1QBP	4.2095e-17	-0.908204	0.247	0.409	1.1486e-12	PDAC
COMMD6	4.52211e-17	-0.645254	0.575	0.729	1.2339e-12	PDAC
ACTN4	4.60095e-17	0.75958	0.734	0.621	1.25542e-12	PDAC
SH3KBP1	4.85421e-17	1.42667	0.328	0.134	1.32452e-12	PDAC
LURAP1L	4.87976e-17	-1.50729	0.168	0.31	1.33149e-12	PDAC
NDUFV2	4.95121e-17	-0.686255	0.4	0.567	1.35099e-12	PDAC
PARP4	5.06011e-17	1.45238	0.429	0.238	1.3807e-12	PDAC
SLC16A7	5.90531e-17	-1.69163	0.169	0.314	1.61132e-12	PDAC
BCL7A	5.93729e-17	-1.54021	0.146	0.286	1.62005e-12	PDAC
ZNF704	6.37974e-17	-1.54375	0.197	0.346	1.74078e-12	PDAC
LAMB2	6.40255e-17	-1.26471	0.22	0.37	1.747e-12	PDAC
NAP1L1	6.89128e-17	-0.696708	0.552	0.703	1.88035e-12	PDAC
VMP1	7.52143e-17	0.903993	0.678	0.55	2.0523e-12	PDAC
CAST	7.52749e-17	0.783776	0.706	0.615	2.05395e-12	PDAC
HKDC1	8.13154e-17	2.59317	0.286	0.108	2.21877e-12	PDAC
DDIT4	9.08218e-17	1.18917	0.499	0.303	2.47816e-12	PDAC
C1GALT1	9.11499e-17	1.5885	0.35	0.165	2.48712e-12	PDAC
FSCN1	9.25212e-17	1.0499	0.29	0.102	2.52453e-12	PDAC
ENC1	9.52245e-17	-2.17589	0.243	0.372	2.5983e-12	PDAC
RPGR	1.03924e-16	-2.23408	0.131	0.266	2.83568e-12	PDAC
XAF1	1.09022e-16	1.37928	0.328	0.136	2.97478e-12	PDAC
EMB	1.1096e-16	1.70351	0.265	0.084	3.02765e-12	PDAC
MAGED2	1.12872e-16	-0.868843	0.307	0.472	3.07982e-12	PDAC
GSTP1	1.45812e-16	0.641886	0.832	0.725	3.97862e-12	PDAC
SMURF1	2.0247e-16	1.6933	0.28	0.102	5.5246e-12	PDAC
SERPING1	2.03919e-16	-0.84923	0.356	0.513	5.56413e-12	PDAC
DVL1	2.34142e-16	1.9752	0.304	0.121	6.38881e-12	PDAC
PYGB	2.54258e-16	2.02829	0.299	0.119	6.9377e-12	PDAC
IVNS1ABP	2.90379e-16	1.29787	0.449	0.262	7.92328e-12	PDAC
REEP3	2.93651e-16	1.3188	0.452	0.273	8.01256e-12	PDAC
COBL	3.0387e-16	-1.18821	0.207	0.355	8.29139e-12	PDAC
SYNPO	3.25197e-16	-1.29741	0.151	0.297	8.87332e-12	PDAC
CYB5A	3.44423e-16	-0.806122	0.379	0.541	9.39793e-12	PDAC
TMEM14B	3.51548e-16	-0.651254	0.351	0.511	9.59233e-12	PDAC
RPS23	3.52202e-16	-0.686378	0.894	0.913	9.61018e-12	PDAC
TMPRSS2	3.5625e-16	1.97053	0.255	0.087	9.72065e-12	PDAC
PDCD7	4.05772e-16	-1.26564	0.149	0.29	1.10719e-11	PDAC
PMAIP1	4.06783e-16	1.16835	0.292	0.11	1.10995e-11	PDAC
HTATIP2	4.0748e-16	1.71079	0.357	0.18	1.11185e-11	PDAC
GALNT7	4.17701e-16	1.60707	0.328	0.145	1.13974e-11	PDAC
PRXL2B	4.49875e-16	1.8667	0.261	0.089	1.22753e-11	PDAC
SEC61A1	4.88099e-16	1.25982	0.514	0.338	1.33183e-11	PDAC
ITM2B	4.91949e-16	-0.688473	0.785	0.799	1.34233e-11	PDAC
AFG3L2	5.01043e-16	-0.983964	0.241	0.398	1.36715e-11	PDAC
HIST1H2AC	5.03062e-16	1.09091	0.405	0.221	1.37266e-11	PDAC
GIPC1	5.33523e-16	1.59449	0.415	0.238	1.45577e-11	PDAC
COX7C	5.46417e-16	-0.624054	0.706	0.803	1.49095e-11	PDAC
TNIK	5.56374e-16	2.24034	0.278	0.108	1.51812e-11	PDAC
PRSS8	6.03853e-16	1.68337	0.41	0.232	1.64767e-11	PDAC
MYRF	6.12671e-16	1.73988	0.35	0.165	1.67173e-11	PDAC
TMEM30B	6.27698e-16	1.9785	0.339	0.167	1.71274e-11	PDAC
SMARCA1	6.7682e-16	-0.848817	0.188	0.344	1.84677e-11	PDAC
ABHD3	6.99348e-16	1.7797	0.282	0.108	1.90824e-11	PDAC
CORO1B	7.06637e-16	1.25423	0.402	0.216	1.92813e-11	PDAC
RBM47	7.3385e-16	1.25844	0.468	0.288	2.00238e-11	PDAC
MIF	7.72062e-16	0.611236	0.848	0.781	2.10665e-11	PDAC
MYO15B	8.30771e-16	2.18165	0.28	0.106	2.26684e-11	PDAC
ATP5F1A	8.32156e-16	-0.845936	0.425	0.563	2.27062e-11	PDAC
PFDN5	8.95338e-16	-0.509238	0.732	0.829	2.44302e-11	PDAC
PPP6R1	9.52568e-16	1.8751	0.33	0.152	2.59918e-11	PDAC
TC2N	9.86504e-16	0.413251	0.422	0.219	2.69177e-11	PDAC
PRRC2C	9.95881e-16	0.814077	0.715	0.673	2.71736e-11	PDAC
TSC22D1	1.0156e-15	0.427053	0.609	0.422	2.77116e-11	PDAC
MMP14	1.09569e-15	1.39765	0.421	0.227	2.98971e-11	PDAC
VAMP2	1.17879e-15	-0.734971	0.333	0.496	3.21645e-11	PDAC
DNAJB4	1.28018e-15	-1.49714	0.149	0.29	3.4931e-11	PDAC
ARPC1B	1.45566e-15	0.596178	0.658	0.548	3.97192e-11	PDAC
NDUFC1	1.48305e-15	-0.787671	0.474	0.606	4.04665e-11	PDAC
CXCL3	1.50719e-15	1.56515	0.291	0.115	4.11253e-11	PDAC
TYMP	1.55273e-15	1.55538	0.434	0.266	4.23678e-11	PDAC
PSMB10	1.63465e-15	1.44534	0.39	0.201	4.4603e-11	PDAC
SEMA4B	1.6659e-15	1.40448	0.29	0.115	4.54557e-11	PDAC
UHMK1	1.68365e-15	1.11949	0.413	0.234	4.59402e-11	PDAC
DDT	1.77058e-15	-0.593251	0.427	0.591	4.8312e-11	PDAC
STK39	1.81242e-15	1.64004	0.326	0.152	4.94538e-11	PDAC
HIST2H2AC	1.82702e-15	-1.1015	0.174	0.323	4.98522e-11	PDAC
FAM102A	1.83666e-15	1.75953	0.428	0.258	5.0115e-11	PDAC
SH3BGRL	2.06873e-15	-0.660829	0.381	0.535	5.64474e-11	PDAC
AKAP1	2.17293e-15	1.00152	0.356	0.177	5.92906e-11	PDAC
TOMM7	2.17855e-15	-0.518641	0.646	0.797	5.94438e-11	PDAC
PRELID3B	2.36752e-15	1.56532	0.393	0.214	6.46001e-11	PDAC
TUFT1	2.41888e-15	2.16823	0.254	0.091	6.60016e-11	PDAC
CTSL	2.44165e-15	-0.670575	0.287	0.459	6.66228e-11	PDAC
VARS	2.7984e-15	2.36379	0.29	0.123	7.63572e-11	PDAC
EDEM3	2.84794e-15	1.47539	0.347	0.173	7.77089e-11	PDAC
ACADM	2.96155e-15	-1.12616	0.174	0.316	8.08088e-11	PDAC
PPP1R13L	3.02821e-15	1.90572	0.319	0.145	8.26276e-11	PDAC
DUSP4	3.08186e-15	1.42526	0.259	0.091	8.40917e-11	PDAC
TMEM265	3.14091e-15	1.70308	0.344	0.162	8.57028e-11	PDAC
APP	3.25858e-15	-1.00525	0.598	0.665	8.89137e-11	PDAC
CD151	3.3323e-15	0.816873	0.67	0.532	9.09253e-11	PDAC
ISCU	3.44839e-15	-0.819529	0.337	0.491	9.40927e-11	PDAC
ARHGAP32	3.56925e-15	1.21756	0.346	0.162	9.73904e-11	PDAC
PRPF4B	3.74852e-15	-0.84807	0.459	0.606	1.02282e-10	PDAC
EHF	3.82834e-15	1.31869	0.427	0.242	1.0446e-10	PDAC
TPD52	4.84844e-15	1.16401	0.482	0.305	1.32294e-10	PDAC
TUBB3	5.29952e-15	1.66892	0.257	0.091	1.44603e-10	PDAC
CDKN1C	5.39645e-15	-0.737624	0.294	0.461	1.47248e-10	PDAC
ANG	5.39847e-15	2.06132	0.255	0.091	1.47303e-10	PDAC
PDLIM4	5.48233e-15	1.09739	0.319	0.134	1.49591e-10	PDAC
TMED10	5.48359e-15	0.995077	0.622	0.506	1.49625e-10	PDAC
C9orf16	5.72273e-15	1.2319	0.594	0.491	1.5615e-10	PDAC
PRKCI	5.82332e-15	1.36867	0.36	0.184	1.58895e-10	PDAC
CAP1	5.92275e-15	0.955276	0.582	0.45	1.61608e-10	PDAC
MSMO1	6.01145e-15	1.91331	0.306	0.136	1.64028e-10	PDAC
BCL7C	6.0877e-15	-0.850157	0.254	0.407	1.66109e-10	PDAC
ANKRD12	6.44284e-15	-0.904879	0.475	0.623	1.75799e-10	PDAC
ZSWIM7	7.13546e-15	-1.14042	0.149	0.286	1.94698e-10	PDAC
PON2	7.27272e-15	1.2703	0.497	0.344	1.98443e-10	PDAC
RPL15	7.56371e-15	-0.502328	0.88	0.913	2.06383e-10	PDAC
TAP2	7.56531e-15	2.20294	0.296	0.132	2.06427e-10	PDAC
LATS2	7.58012e-15	-0.990841	0.171	0.31	2.06831e-10	PDAC
FAM3B	7.62092e-15	-1.06932	0.204	0.338	2.07945e-10	PDAC
CMPK1	7.65358e-15	1.01578	0.587	0.461	2.08836e-10	PDAC
NEK7	8.12608e-15	1.48942	0.343	0.171	2.21728e-10	PDAC
FUNDC2	8.18126e-15	-0.922659	0.261	0.409	2.23234e-10	PDAC
CTNNA1	8.42791e-15	0.80991	0.629	0.491	2.29964e-10	PDAC
HMGB2	1.00355e-14	-1.18331	0.248	0.396	2.73828e-10	PDAC
NAPRT	1.03645e-14	1.8346	0.332	0.162	2.82807e-10	PDAC
TRAPPC1	1.03775e-14	-0.837657	0.294	0.435	2.83162e-10	PDAC
UNC93B1	1.05083e-14	1.79351	0.331	0.156	2.86729e-10	PDAC
MAPK13	1.09299e-14	1.7446	0.312	0.141	2.98233e-10	PDAC
DYNLL1	1.15052e-14	0.6167	0.742	0.66	3.13932e-10	PDAC
GMDS	1.15854e-14	2.19159	0.257	0.1	3.16119e-10	PDAC
FAIM	1.30144e-14	-1.26421	0.2	0.338	3.5511e-10	PDAC
NDRG1	1.38633e-14	0.819317	0.485	0.284	3.78275e-10	PDAC
LRRC59	1.4649e-14	1.53025	0.413	0.238	3.99712e-10	PDAC
PTTG1IP	1.48147e-14	1.07356	0.629	0.543	4.04233e-10	PDAC
FBLIM1	1.57286e-14	1.65806	0.353	0.18	4.2917e-10	PDAC
CLDN12	1.68e-14	2.02186	0.258	0.097	4.58405e-10	PDAC
ZNF217	1.85203e-14	1.56826	0.384	0.216	5.05344e-10	PDAC
AZGP1	1.92429e-14	0.583818	0.256	0.091	5.25061e-10	PDAC
EPSTI1	2.1458e-14	1.59039	0.301	0.132	5.85502e-10	PDAC
SPINT1	2.20061e-14	1.1254	0.506	0.342	6.00458e-10	PDAC
LEPROT	2.22299e-14	-0.842121	0.391	0.537	6.06565e-10	PDAC
HSPA1B	2.40322e-14	0.543954	0.533	0.329	6.55744e-10	PDAC
NDUFB1	2.70212e-14	-0.640984	0.477	0.608	7.373e-10	PDAC
POLD4	2.90351e-14	1.08728	0.534	0.383	7.92251e-10	PDAC
NCOA7	3.22438e-14	0.989629	0.497	0.331	8.79804e-10	PDAC
ARFGEF1	3.27834e-14	1.3175	0.431	0.258	8.94528e-10	PDAC
EPS8L2	3.61053e-14	1.38468	0.462	0.294	9.85169e-10	PDAC
TCEA2	3.62175e-14	-0.978994	0.143	0.275	9.88232e-10	PDAC
MPZL1	3.75451e-14	1.61418	0.392	0.229	1.02446e-09	PDAC
MAP4K4	4.07806e-14	1.28857	0.502	0.338	1.11274e-09	PDAC
FTH1	4.95589e-14	0.563784	0.965	0.922	1.35226e-09	PDAC
HSD17B11	5.03565e-14	0.961115	0.419	0.242	1.37403e-09	PDAC
RPS3A	5.3141e-14	-0.638544	0.911	0.911	1.45e-09	PDAC
LRRFIP1	5.64553e-14	0.595087	0.706	0.593	1.54044e-09	PDAC
PFKP	6.24656e-14	1.60025	0.361	0.197	1.70444e-09	PDAC
ZDHHC7	6.39593e-14	1.42347	0.298	0.132	1.74519e-09	PDAC
CHPF	7.24792e-14	1.89247	0.324	0.162	1.97767e-09	PDAC
ERP29	7.55315e-14	-0.631026	0.486	0.602	2.06095e-09	PDAC
CEP170B	7.8613e-14	1.22248	0.277	0.113	2.14504e-09	PDAC
TFRC	8.87705e-14	1.27384	0.371	0.201	2.42219e-09	PDAC
TINAGL1	9.24467e-14	1.3118	0.451	0.275	2.5225e-09	PDAC
LGMN	1.00192e-13	1.55292	0.345	0.177	2.73385e-09	PDAC
TMX4	1.13444e-13	-0.860048	0.246	0.398	3.09544e-09	PDAC
DCN	1.21387e-13	1.07338	0.269	0.106	3.31217e-09	PDAC
PDXDC1	1.22072e-13	1.33566	0.476	0.316	3.33086e-09	PDAC
CANT1	1.24928e-13	1.45823	0.283	0.121	3.40878e-09	PDAC
RNF167	1.25852e-13	-0.844565	0.174	0.316	3.43401e-09	PDAC
DGCR6L	1.31913e-13	-0.898582	0.177	0.314	3.59937e-09	PDAC
PTEN	1.33055e-13	-1.0076	0.265	0.413	3.63055e-09	PDAC
C3	1.35857e-13	2.01276	0.33	0.175	3.70698e-09	PDAC
MRPS28	1.36958e-13	-1.01413	0.207	0.344	3.73704e-09	PDAC
STK24	1.61317e-13	1.08723	0.48	0.327	4.40169e-09	PDAC
CTNND1	1.77056e-13	0.984699	0.605	0.487	4.83115e-09	PDAC
LMO4	1.85022e-13	1.19887	0.478	0.318	5.04851e-09	PDAC
SGMS2	1.98657e-13	1.1105	0.356	0.184	5.42056e-09	PDAC
RPN2	2.07846e-13	1.10262	0.554	0.424	5.67129e-09	PDAC
NASP	2.11082e-13	-1.10194	0.337	0.474	5.75958e-09	PDAC
FAM49B	2.13708e-13	1.13889	0.41	0.242	5.83124e-09	PDAC
IDH1	2.169e-13	1.57412	0.358	0.193	5.91835e-09	PDAC
EHBP1L1	2.21591e-13	1.32407	0.284	0.123	6.04632e-09	PDAC
PFKFB3	2.30599e-13	1.46745	0.312	0.145	6.29211e-09	PDAC
PLOD3	2.50048e-13	1.16111	0.316	0.149	6.8228e-09	PDAC
APLP2	2.55233e-13	0.570941	0.744	0.628	6.96428e-09	PDAC
SELENOP	2.57259e-13	-0.593182	0.386	0.545	7.01956e-09	PDAC
NFKBIZ	2.58919e-13	0.535237	0.453	0.26	7.06485e-09	PDAC
RHOD	2.80188e-13	1.83128	0.309	0.149	7.64522e-09	PDAC
SEPTIN9	2.88056e-13	1.09924	0.5	0.34	7.8599e-09	PDAC
ETHE1	2.9332e-13	1.64116	0.33	0.171	8.00354e-09	PDAC
MYL6B	2.94294e-13	-0.940348	0.193	0.329	8.0301e-09	PDAC
SLC25A4	3.01597e-13	-0.968872	0.199	0.335	8.22936e-09	PDAC
SDCBP	3.03592e-13	0.695641	0.609	0.457	8.28382e-09	PDAC
SEPTIN11	3.11182e-13	0.932178	0.39	0.216	8.49092e-09	PDAC
SRC	3.11876e-13	1.95728	0.276	0.121	8.50984e-09	PDAC
DPM3	3.28609e-13	-0.721467	0.268	0.413	8.96642e-09	PDAC
SLC39A4	3.5244e-13	1.74275	0.346	0.19	9.61669e-09	PDAC
IMPA2	3.85021e-13	-1.25008	0.157	0.281	1.05057e-08	PDAC
FAM120A	4.09732e-13	1.00319	0.522	0.383	1.118e-08	PDAC
TMED3	4.23462e-13	1.66278	0.377	0.223	1.15546e-08	PDAC
GOLGA3	4.23756e-13	1.44891	0.369	0.206	1.15626e-08	PDAC
B4GALT4	4.34448e-13	1.7769	0.339	0.18	1.18543e-08	PDAC
CDH1	4.80384e-13	0.760057	0.571	0.394	1.31077e-08	PDAC
PGK1	4.82812e-13	1.04178	0.605	0.489	1.3174e-08	PDAC
DGAT1	4.89265e-13	1.54772	0.318	0.165	1.33501e-08	PDAC
PYURF	4.9729e-13	-0.919698	0.286	0.424	1.3569e-08	PDAC
DIAPH1	5.05425e-13	1.16482	0.488	0.338	1.3791e-08	PDAC
MAP7	5.38934e-13	1.40289	0.365	0.203	1.47054e-08	PDAC
ISG15	5.50921e-13	1.34312	0.504	0.353	1.50324e-08	PDAC
SMIM4	5.71285e-13	-0.787917	0.192	0.323	1.55881e-08	PDAC
LRRC1	5.7938e-13	1.61572	0.277	0.121	1.5809e-08	PDAC
ATP9A	5.9714e-13	1.43667	0.358	0.197	1.62936e-08	PDAC
ANXA2	6.16034e-13	0.592528	0.854	0.729	1.68091e-08	PDAC
TMSB4X	6.35147e-13	-0.548878	0.957	0.933	1.73306e-08	PDAC
STOM	7.45764e-13	-1.41143	0.205	0.34	2.03489e-08	PDAC
PDIA3	7.63938e-13	0.887994	0.658	0.556	2.08448e-08	PDAC
TMEM87B	7.67488e-13	1.49474	0.339	0.173	2.09417e-08	PDAC
ZFX	7.97129e-13	-0.87324	0.182	0.316	2.17505e-08	PDAC
PHB2	8.00085e-13	-0.625638	0.309	0.465	2.18311e-08	PDAC
HSP90B1	8.01542e-13	0.7095	0.75	0.682	2.18709e-08	PDAC
ARF4	8.02306e-13	1.3696	0.555	0.448	2.18917e-08	PDAC
STMN1	8.74081e-13	-1.11753	0.217	0.359	2.38502e-08	PDAC
AHCYL1	8.98545e-13	-1.1331	0.409	0.513	2.45177e-08	PDAC
VEGFA	9.004e-13	1.0465	0.549	0.407	2.45683e-08	PDAC
SOAT1	9.92477e-13	-1.21459	0.183	0.31	2.70807e-08	PDAC
TMBIM6	1.0047e-12	0.614986	0.78	0.701	2.74144e-08	PDAC
PAK1	1.06953e-12	1.5288	0.332	0.173	2.91833e-08	PDAC
CFL1	1.07456e-12	0.460317	0.808	0.775	2.93205e-08	PDAC
HYOU1	1.07633e-12	1.99636	0.308	0.16	2.93688e-08	PDAC
KIAA0355	1.14049e-12	-1.51449	0.209	0.338	3.11195e-08	PDAC
DNAJC10	1.24593e-12	1.14272	0.484	0.331	3.39963e-08	PDAC
PAM	1.26159e-12	1.61248	0.308	0.152	3.44237e-08	PDAC
LTBR	1.38555e-12	1.45824	0.467	0.325	3.78062e-08	PDAC
NENF	1.4166e-12	-0.63762	0.327	0.472	3.86533e-08	PDAC
ATP2A2	1.51145e-12	0.776135	0.449	0.279	4.12414e-08	PDAC
ANKRD36C	1.59858e-12	1.17126	0.388	0.229	4.36188e-08	PDAC
SRSF5	1.65268e-12	-0.522079	0.611	0.747	4.5095e-08	PDAC
LIMA1	1.66737e-12	1.01036	0.545	0.405	4.54959e-08	PDAC
TENT5A	1.6674e-12	1.52601	0.329	0.18	4.54967e-08	PDAC
TMEM256	1.82248e-12	-0.821942	0.24	0.381	4.97283e-08	PDAC
PSEN1	1.94912e-12	1.54426	0.314	0.158	5.31838e-08	PDAC
ADGRE5	2.1462e-12	1.26827	0.316	0.156	5.85612e-08	PDAC
SMIM26	2.20896e-12	-0.716683	0.402	0.537	6.02737e-08	PDAC
CNOT6L	2.40074e-12	-1.15221	0.215	0.346	6.55066e-08	PDAC
DUT	2.47874e-12	-0.671249	0.343	0.485	6.7635e-08	PDAC
CHP1	2.51524e-12	1.19103	0.403	0.249	6.86308e-08	PDAC
ABCC3	2.55212e-12	1.09261	0.494	0.329	6.96371e-08	PDAC
NOL7	2.57686e-12	-0.640538	0.434	0.571	7.03123e-08	PDAC
NPC1	2.59998e-12	1.16757	0.253	0.106	7.0943e-08	PDAC
PLIN3	2.66784e-12	1.46065	0.36	0.203	7.27947e-08	PDAC
SMARCA2	2.7111e-12	-1.01828	0.281	0.42	7.39751e-08	PDAC
TCEAL4	2.82251e-12	-0.726267	0.407	0.537	7.70151e-08	PDAC
KDM5B	2.94081e-12	0.788478	0.496	0.351	8.02429e-08	PDAC
PRRC2A	2.99099e-12	1.49478	0.422	0.268	8.16121e-08	PDAC
TXN	3.0337e-12	0.829032	0.697	0.671	8.27775e-08	PDAC
TMEM33	3.29912e-12	1.3992	0.349	0.193	9.00198e-08	PDAC
CAPZA1	3.39132e-12	0.990825	0.478	0.327	9.25357e-08	PDAC
CMTM6	3.39283e-12	1.25727	0.479	0.342	9.25768e-08	PDAC
GPS2	3.42663e-12	-1.02323	0.276	0.411	9.3499e-08	PDAC
GID8	3.51483e-12	1.53116	0.333	0.18	9.59057e-08	PDAC
CFH	3.52859e-12	0.789798	0.296	0.134	9.6281e-08	PDAC
CALU	3.54072e-12	1.06433	0.466	0.32	9.66122e-08	PDAC
HIST1H1C	3.64492e-12	1.36895	0.448	0.301	9.94552e-08	PDAC
PLEKHB2	3.71189e-12	1.2445	0.405	0.247	1.01283e-07	PDAC
SMARCA4	3.76435e-12	1.05109	0.433	0.271	1.02714e-07	PDAC
POF1B	4.08987e-12	1.51678	0.297	0.143	1.11596e-07	PDAC
HPF1	4.31831e-12	-1.16897	0.146	0.264	1.17829e-07	PDAC
PRR15L	4.38073e-12	2.13509	0.255	0.117	1.19533e-07	PDAC
OXR1	4.84e-12	1.0951	0.386	0.223	1.32064e-07	PDAC
MCRIP1	5.06352e-12	-0.654182	0.272	0.407	1.38163e-07	PDAC
FAM91A1	5.26166e-12	1.17303	0.344	0.19	1.4357e-07	PDAC
SLC7A1	5.5191e-12	1.34421	0.266	0.117	1.50594e-07	PDAC
SARAF	5.68466e-12	-0.56476	0.487	0.597	1.55112e-07	PDAC
BIRC3	5.75972e-12	1.03206	0.454	0.297	1.5716e-07	PDAC
RPL22	6.08393e-12	-0.431844	0.843	0.903	1.66006e-07	PDAC
OSBPL2	6.17231e-12	1.11103	0.347	0.188	1.68418e-07	PDAC
PTPRA	6.55966e-12	-0.774929	0.309	0.444	1.78987e-07	PDAC
IER5L	6.9748e-12	0.521255	0.403	0.225	1.90314e-07	PDAC
BORCS7	6.98787e-12	-0.813493	0.232	0.366	1.90671e-07	PDAC
R3HDM4	7.16686e-12	1.13582	0.353	0.195	1.95555e-07	PDAC
PPA1	7.17843e-12	0.889708	0.652	0.576	1.95871e-07	PDAC
COPG1	7.21872e-12	1.53271	0.332	0.186	1.9697e-07	PDAC
CES2	7.46931e-12	2.08027	0.289	0.152	2.03808e-07	PDAC
CCDC107	7.75413e-12	1.6923	0.437	0.301	2.11579e-07	PDAC
ZDHHC3	8.00749e-12	0.995742	0.323	0.169	2.18492e-07	PDAC
CMBL	8.16723e-12	1.80937	0.312	0.173	2.22851e-07	PDAC
ZNF428	8.29687e-12	-0.46498	0.264	0.403	2.26388e-07	PDAC
TJP2	8.63209e-12	1.05408	0.455	0.305	2.35535e-07	PDAC
C1orf116	9.02067e-12	1.56642	0.269	0.121	2.46138e-07	PDAC
HSPH1	9.3362e-12	0.387487	0.528	0.359	2.54748e-07	PDAC
RASSF7	9.48017e-12	1.35689	0.418	0.266	2.58676e-07	PDAC
RAB5IF	9.69673e-12	1.34685	0.454	0.323	2.64585e-07	PDAC
ATP5MC2	9.86381e-12	-0.555063	0.641	0.749	2.69144e-07	PDAC
ADAR	1.02939e-11	1.04079	0.529	0.394	2.80878e-07	PDAC
BTF3	1.04449e-11	-0.462035	0.68	0.81	2.84998e-07	PDAC
GOLPH3L	1.04638e-11	1.73969	0.25	0.106	2.85515e-07	PDAC
TNIP1	1.20628e-11	0.993245	0.422	0.258	3.29146e-07	PDAC
ACTG1	1.21412e-11	0.396648	0.919	0.866	3.31285e-07	PDAC
PSMD8	1.313e-11	1.02108	0.595	0.502	3.58266e-07	PDAC
NUTM2A-AS1	1.32374e-11	-1.00133	0.208	0.331	3.61195e-07	PDAC
TMC6	1.65143e-11	1.33887	0.276	0.126	4.5061e-07	PDAC
NAA38	1.67671e-11	-0.641271	0.37	0.504	4.57507e-07	PDAC
SEC11C	1.69186e-11	-0.388571	0.374	0.515	4.61642e-07	PDAC
DNAJB1	1.70658e-11	0.390563	0.559	0.392	4.65657e-07	PDAC
MECP2	1.71618e-11	-0.870856	0.275	0.409	4.68277e-07	PDAC
P4HA1	1.78877e-11	2.06473	0.31	0.169	4.88083e-07	PDAC
DCTN3	1.81746e-11	-0.816303	0.299	0.426	4.95913e-07	PDAC
ADGRG1	1.82895e-11	0.999971	0.416	0.268	4.99047e-07	PDAC
WIPF2	1.91507e-11	0.988349	0.369	0.216	5.22546e-07	PDAC
LRATD2	2.01087e-11	1.55897	0.304	0.16	5.48687e-07	PDAC
TRIM47	2.07523e-11	1.15761	0.293	0.143	5.66246e-07	PDAC
PPP1CB	2.14417e-11	0.69369	0.61	0.506	5.85058e-07	PDAC
BLVRB	2.24516e-11	1.27389	0.501	0.383	6.12615e-07	PDAC
IFI6	2.42401e-11	1.1486	0.604	0.5	6.61416e-07	PDAC
SEL1L3	2.50664e-11	1.32164	0.377	0.225	6.83963e-07	PDAC
SLC52A2	2.56378e-11	1.62794	0.324	0.182	6.99554e-07	PDAC
SLC44A1	2.60869e-11	1.04132	0.43	0.281	7.11806e-07	PDAC
COTL1	2.68329e-11	0.690646	0.361	0.188	7.32163e-07	PDAC
LSM3	2.75606e-11	-0.485548	0.384	0.524	7.52019e-07	PDAC
NME2	2.97956e-11	0.845479	0.757	0.771	8.13003e-07	PDAC
CYTOR	3.00082e-11	-0.977438	0.337	0.448	8.18803e-07	PDAC
B3GNT5	3.01329e-11	0.616159	0.311	0.16	8.22207e-07	PDAC
ID3	3.06855e-11	-1.5754	0.158	0.271	8.37284e-07	PDAC
TMEM181	3.13409e-11	1.25314	0.33	0.182	8.55168e-07	PDAC
NTAN1	3.35211e-11	-1.13242	0.176	0.297	9.14658e-07	PDAC
DDX5	3.36356e-11	-0.55861	0.759	0.87	9.17782e-07	PDAC
BUD23	3.53814e-11	1.10244	0.438	0.29	9.65417e-07	PDAC
DDAH1	3.65442e-11	1.40715	0.273	0.132	9.97146e-07	PDAC
TGFBR2	3.86024e-11	-1.3687	0.331	0.448	1.0533e-06	PDAC
OSBPL9	3.86972e-11	-1.04279	0.295	0.411	1.05589e-06	PDAC
ZBTB7B	3.93197e-11	1.80026	0.253	0.115	1.07288e-06	PDAC
PNISR	4.00856e-11	-0.742816	0.539	0.654	1.09377e-06	PDAC
AGFG1	4.04117e-11	1.20022	0.402	0.247	1.10267e-06	PDAC
MT-ND6	4.26603e-11	-0.42705	0.344	0.489	1.16403e-06	PDAC
ARFGEF3	4.50351e-11	1.1789	0.281	0.143	1.22883e-06	PDAC
ILRUN	4.53697e-11	1.38545	0.325	0.18	1.23796e-06	PDAC
BAG6	4.57475e-11	1.46001	0.406	0.264	1.24827e-06	PDAC
BLCAP	4.74273e-11	1.17755	0.291	0.141	1.2941e-06	PDAC
RAD21	4.96232e-11	1.36116	0.527	0.435	1.35402e-06	PDAC
SEC62	5.03475e-11	-0.540488	0.598	0.712	1.37378e-06	PDAC
DTX3L	5.20881e-11	1.08399	0.33	0.18	1.42128e-06	PDAC
ATP6V0A1	5.23972e-11	1.22002	0.348	0.201	1.42971e-06	PDAC
NFIA	5.41346e-11	-0.928224	0.419	0.537	1.47712e-06	PDAC
AP1G2	5.49299e-11	1.39282	0.267	0.128	1.49882e-06	PDAC
ATP1A1	5.55413e-11	-1.69483	0.71	0.699	1.5155e-06	PDAC
CENPC	5.60855e-11	-1.14947	0.21	0.335	1.53035e-06	PDAC
NR3C1	5.68238e-11	-0.99826	0.279	0.407	1.55049e-06	PDAC
MAP1LC3A	5.77801e-11	-0.301036	0.269	0.409	1.57659e-06	PDAC
TGFBR1	5.91696e-11	1.6127	0.26	0.123	1.6145e-06	PDAC
PELI1	5.99053e-11	0.52683	0.313	0.156	1.63457e-06	PDAC
ASAP2	6.29195e-11	0.790672	0.366	0.206	1.71682e-06	PDAC
ARHGAP5	6.34126e-11	0.914097	0.527	0.407	1.73028e-06	PDAC
SRSF9	6.36002e-11	-0.564299	0.426	0.543	1.7354e-06	PDAC
RABGAP1L	6.55776e-11	1.03578	0.378	0.234	1.78935e-06	PDAC
TKT	7.33727e-11	0.98091	0.489	0.359	2.00205e-06	PDAC
PER1	7.62975e-11	-0.98083	0.22	0.348	2.08185e-06	PDAC
UQCRB	7.72917e-11	-0.371255	0.716	0.801	2.10898e-06	PDAC
AGPAT2	7.90649e-11	1.25848	0.472	0.34	2.15737e-06	PDAC
FAM83H	8.20242e-11	1.32535	0.275	0.134	2.23811e-06	PDAC
FOXA2	8.3531e-11	-0.805839	0.141	0.255	2.27923e-06	PDAC
RHOA	8.3878e-11	0.642333	0.685	0.639	2.2887e-06	PDAC
NCK2	8.4628e-11	-1.20758	0.258	0.368	2.30916e-06	PDAC
PPL	8.71797e-11	1.69056	0.31	0.173	2.37879e-06	PDAC
CIB1	8.80939e-11	0.973568	0.566	0.47	2.40373e-06	PDAC
SBNO2	9.25964e-11	1.20179	0.278	0.136	2.52659e-06	PDAC
TPI1	9.3156e-11	0.883394	0.656	0.584	2.54185e-06	PDAC
RSL24D1	9.40663e-11	-0.69456	0.404	0.53	2.56669e-06	PDAC
HGS	9.72424e-11	1.38894	0.319	0.175	2.65336e-06	PDAC
KLF9	9.88294e-11	-1.44879	0.276	0.398	2.69666e-06	PDAC
PAIP2	1.00733e-10	-0.563541	0.383	0.509	2.74861e-06	PDAC
GORASP2	1.01875e-10	1.40428	0.341	0.199	2.77977e-06	PDAC
MGAT4B	1.06169e-10	1.25561	0.433	0.303	2.89692e-06	PDAC
EEA1	1.06187e-10	-0.909228	0.251	0.374	2.89742e-06	PDAC
SF1	1.06308e-10	-0.59048	0.519	0.626	2.90073e-06	PDAC
PTPRN2	1.06956e-10	-0.699674	0.153	0.271	2.91839e-06	PDAC
SULF2	1.10544e-10	0.587967	0.334	0.169	3.01631e-06	PDAC
SWAP70	1.14224e-10	-1.23455	0.236	0.348	3.11671e-06	PDAC
AMOTL2	1.14259e-10	-0.835667	0.162	0.273	3.11768e-06	PDAC
IL13RA1	1.19074e-10	0.88235	0.326	0.175	3.24904e-06	PDAC
AP3D1	1.22838e-10	1.0184	0.402	0.249	3.35176e-06	PDAC
FAM114A1	1.34043e-10	1.30578	0.333	0.19	3.65751e-06	PDAC
IL32	1.39818e-10	0.766285	0.525	0.377	3.81508e-06	PDAC
PIGT	1.41037e-10	1.44306	0.414	0.277	3.84833e-06	PDAC
CD63	1.43452e-10	0.651529	0.849	0.766	3.91423e-06	PDAC
IGFBP4	1.45768e-10	0.283178	0.43	0.236	3.97742e-06	PDAC
RAB3IP	1.55967e-10	-1.11296	0.261	0.374	4.25573e-06	PDAC
PIK3R1	1.57711e-10	-1.23914	0.262	0.381	4.30329e-06	PDAC
ARF5	1.64888e-10	-0.462986	0.308	0.442	4.49914e-06	PDAC
FLNA	1.65007e-10	-0.354155	0.354	0.513	4.50237e-06	PDAC
MXD4	1.70935e-10	-0.732958	0.265	0.392	4.66413e-06	PDAC
H1F0	1.92495e-10	1.37483	0.384	0.242	5.25242e-06	PDAC
CISD2	1.98173e-10	1.29456	0.367	0.223	5.40736e-06	PDAC
EIF1B	2.00762e-10	-0.695052	0.387	0.511	5.478e-06	PDAC
TCF7L2	2.09365e-10	0.97851	0.477	0.331	5.71274e-06	PDAC
PPP2CB	2.15995e-10	-0.805392	0.291	0.409	5.89363e-06	PDAC
RNPC3	2.18303e-10	-1.56803	0.173	0.288	5.95663e-06	PDAC
TAX1BP1	2.29433e-10	0.716182	0.605	0.541	6.26032e-06	PDAC
ACTR2	2.33485e-10	0.729866	0.598	0.498	6.37088e-06	PDAC
IRAK1	2.3419e-10	1.55627	0.284	0.149	6.39011e-06	PDAC
EEF1A1	2.37487e-10	-0.306008	0.982	0.952	6.48007e-06	PDAC
JUN	2.38891e-10	-0.988901	0.705	0.799	6.51839e-06	PDAC
XPC	2.43882e-10	-1.07763	0.202	0.318	6.65457e-06	PDAC
AP1M2	2.4529e-10	1.22874	0.311	0.169	6.69298e-06	PDAC
NOTCH2	2.53013e-10	-1.1881	0.188	0.292	6.90371e-06	PDAC
HADHB	2.594e-10	-0.52481	0.342	0.47	7.07798e-06	PDAC
PBX1	2.65196e-10	-0.990473	0.293	0.411	7.23615e-06	PDAC
MANF	2.65672e-10	1.39009	0.408	0.277	7.24913e-06	PDAC
CCDC25	2.83185e-10	-0.884861	0.205	0.323	7.727e-06	PDAC
CLTC	2.94733e-10	0.723562	0.551	0.422	8.04209e-06	PDAC
PURA	2.96183e-10	-0.73371	0.345	0.461	8.08165e-06	PDAC
VCL	3.0221e-10	0.645428	0.503	0.355	8.24611e-06	PDAC
EDN1	3.07896e-10	-0.827316	0.215	0.34	8.40124e-06	PDAC
CDC42BPB	3.10757e-10	0.849717	0.454	0.305	8.47931e-06	PDAC
IWS1	3.12058e-10	1.02829	0.368	0.221	8.51482e-06	PDAC
ASCC3	3.18243e-10	1.32493	0.314	0.18	8.68357e-06	PDAC
PSMD7	3.23162e-10	0.981754	0.482	0.353	8.81779e-06	PDAC
KLF7	3.40574e-10	0.462227	0.286	0.139	9.29291e-06	PDAC
TUBA4A	3.41361e-10	1.02806	0.393	0.247	9.31437e-06	PDAC
DDX3X	3.42995e-10	-0.98845	0.589	0.697	9.35896e-06	PDAC
ETV6	3.45867e-10	1.11422	0.268	0.13	9.43732e-06	PDAC
MAGOH	3.51026e-10	-0.51937	0.315	0.435	9.5781e-06	PDAC
CHCHD10	3.80062e-10	-0.632296	0.351	0.47	1.03704e-05	PDAC
TRAF7	3.92554e-10	1.53172	0.292	0.158	1.07112e-05	PDAC
RPL32	4.10957e-10	-0.461343	0.92	0.946	1.12134e-05	PDAC
SELENON	4.19492e-10	-1.26683	0.155	0.26	1.14463e-05	PDAC
ZDHHC21	4.69249e-10	-1.08195	0.171	0.284	1.28039e-05	PDAC
CDK2AP2	4.79e-10	1.10513	0.333	0.195	1.307e-05	PDAC
PPP1R11	4.92916e-10	1.42369	0.338	0.201	1.34497e-05	PDAC
TMEM14C	5.06505e-10	-0.398771	0.387	0.509	1.38205e-05	PDAC
SEC31A	5.09668e-10	0.662362	0.569	0.455	1.39068e-05	PDAC
RAB1A	5.21238e-10	0.944406	0.487	0.355	1.42225e-05	PDAC
B4GALT1	5.61311e-10	1.25759	0.469	0.34	1.53159e-05	PDAC
EFR3A	5.81368e-10	0.827134	0.373	0.234	1.58632e-05	PDAC
UFM1	5.85506e-10	0.790587	0.488	0.342	1.59761e-05	PDAC
SOX4	5.88352e-10	0.765819	0.602	0.481	1.60538e-05	PDAC
PIK3CB	5.98523e-10	1.12767	0.261	0.126	1.63313e-05	PDAC
ZNF37A	6.01883e-10	-1.16964	0.161	0.273	1.6423e-05	PDAC
FBXO32	6.48676e-10	1.20805	0.253	0.126	1.76998e-05	PDAC
PARK7	6.95247e-10	-0.453897	0.548	0.654	1.89705e-05	PDAC
RAB10	7.1377e-10	0.999209	0.494	0.355	1.94759e-05	PDAC
ARPC1A	7.26134e-10	1.34478	0.468	0.37	1.98133e-05	PDAC
CMAS	7.50457e-10	1.51826	0.298	0.167	2.0477e-05	PDAC
ADD3	7.79275e-10	0.858716	0.519	0.396	2.12633e-05	PDAC
RPAIN	7.81686e-10	-0.978973	0.223	0.34	2.13291e-05	PDAC
TP53I3	8.0003e-10	1.64422	0.331	0.197	2.18296e-05	PDAC
CCN2	8.18118e-10	-1.53718	0.249	0.364	2.23232e-05	PDAC
BAIAP2	8.18946e-10	1.16121	0.275	0.141	2.23458e-05	PDAC
APPL1	8.34253e-10	-0.747498	0.296	0.418	2.27634e-05	PDAC
WDR1	9.94068e-10	0.998028	0.422	0.284	2.71241e-05	PDAC
TNFRSF14	1.01327e-09	1.19642	0.36	0.221	2.76482e-05	PDAC
PRSS3	1.01899e-09	-1.16546	0.274	0.128	2.78042e-05	PDAC
RPN1	1.02653e-09	0.940597	0.516	0.403	2.80099e-05	PDAC
RPS19BP1	1.04009e-09	-0.581653	0.36	0.474	2.83798e-05	PDAC
REV3L	1.09235e-09	-0.985619	0.181	0.294	2.98058e-05	PDAC
SLC5A3	1.1083e-09	1.24331	0.264	0.136	3.02411e-05	PDAC
UBA6	1.1427e-09	0.974639	0.336	0.197	3.11798e-05	PDAC
CKS1B	1.16245e-09	1.40607	0.327	0.186	3.17186e-05	PDAC
NCBP3	1.17439e-09	-1.21851	0.178	0.288	3.20443e-05	PDAC
BMP2	1.23155e-09	-1.07621	0.163	0.266	3.3604e-05	PDAC
YTHDF1	1.27082e-09	0.874552	0.25	0.121	3.46756e-05	PDAC
EIF2AK1	1.29174e-09	1.11669	0.382	0.249	3.52463e-05	PDAC
PCBP2	1.33289e-09	-0.339906	0.579	0.68	3.63693e-05	PDAC
GOLGB1	1.42055e-09	0.684074	0.672	0.569	3.87613e-05	PDAC
BCL2L1	1.42397e-09	1.043	0.444	0.325	3.88546e-05	PDAC
ZC3H12A	1.45262e-09	0.888697	0.266	0.134	3.96361e-05	PDAC
PSMC4	1.58832e-09	0.963666	0.452	0.318	4.33389e-05	PDAC
DEDD2	1.6008e-09	1.24249	0.264	0.136	4.36794e-05	PDAC
SH2D3A	1.62438e-09	1.35827	0.301	0.167	4.43228e-05	PDAC
SESTD1	1.6502e-09	1.13775	0.354	0.225	4.50274e-05	PDAC
PML	1.65627e-09	0.954194	0.285	0.152	4.51929e-05	PDAC
ERBB2	1.66747e-09	1.08693	0.395	0.253	4.54986e-05	PDAC
WWTR1	1.70631e-09	-1.01049	0.354	0.448	4.65584e-05	PDAC
SH2D4A	1.71096e-09	1.37634	0.262	0.132	4.66851e-05	PDAC
SLC25A3	1.79884e-09	-0.36686	0.595	0.688	4.9083e-05	PDAC
DBNDD2	1.80869e-09	1.31074	0.364	0.232	4.93519e-05	PDAC
ARF6	1.83721e-09	0.885079	0.52	0.394	5.013e-05	PDAC
ANKLE2	1.87891e-09	1.12572	0.418	0.292	5.12679e-05	PDAC
TPM4	1.89855e-09	0.53625	0.717	0.658	5.1804e-05	PDAC
LRRC8A	1.98367e-09	0.957133	0.363	0.227	5.41264e-05	PDAC
DANCR	2.1937e-09	-0.590262	0.285	0.407	5.98574e-05	PDAC
JPX	2.19385e-09	-0.924134	0.356	0.474	5.98614e-05	PDAC
NDUFA1	2.20174e-09	-0.408343	0.611	0.697	6.00767e-05	PDAC
TMEM9	2.23392e-09	-0.822106	0.242	0.351	6.09548e-05	PDAC
PGM2L1	2.29023e-09	0.560049	0.306	0.162	6.24911e-05	PDAC
BZW2	2.38888e-09	0.869797	0.292	0.165	6.51829e-05	PDAC
TXN2	2.4709e-09	-0.706563	0.244	0.353	6.74211e-05	PDAC
TAPBP	2.54549e-09	0.674186	0.573	0.452	6.94562e-05	PDAC
RSRP1	2.59646e-09	-0.77045	0.431	0.548	7.08469e-05	PDAC
GCLM	2.69394e-09	-0.565088	0.172	0.284	7.3507e-05	PDAC
SLC50A1	2.72278e-09	1.13376	0.336	0.197	7.42938e-05	PDAC
PDP1	2.80634e-09	1.1938	0.288	0.16	7.65739e-05	PDAC
ITPRID2	2.83416e-09	0.539743	0.526	0.418	7.73328e-05	PDAC
TMEM18	2.87554e-09	-0.669284	0.216	0.327	7.84618e-05	PDAC
COX20	2.99517e-09	-0.619749	0.425	0.53	8.17261e-05	PDAC
RND3	3.10598e-09	1.0125	0.409	0.273	8.47498e-05	PDAC
CHD6	3.1701e-09	-1.01337	0.294	0.405	8.64994e-05	PDAC
AVL9	3.30139e-09	0.966701	0.274	0.145	9.00817e-05	PDAC
HACD2	3.3183e-09	1.30687	0.278	0.149	9.05432e-05	PDAC
EHD1	3.4006e-09	0.70831	0.283	0.145	9.27887e-05	PDAC
RRBP1	3.60904e-09	0.624123	0.676	0.593	9.84762e-05	PDAC
LPIN1	3.61384e-09	1.06869	0.286	0.156	9.86073e-05	PDAC
MBIP	3.67729e-09	1.43713	0.265	0.143	0.000100338	PDAC
PARD6B	3.68897e-09	1.35466	0.323	0.193	0.000100657	PDAC
TRIP10	3.70302e-09	1.26949	0.296	0.162	0.000101041	PDAC
LMAN2	3.73056e-09	0.90198	0.55	0.455	0.000101792	PDAC
SLC35A3	3.77498e-09	0.916812	0.339	0.206	0.000103004	PDAC
SMAP2	3.88927e-09	-1.8001	0.181	0.279	0.000106123	PDAC
MICU1	3.92132e-09	1.36789	0.353	0.232	0.000106997	PDAC
CPQ	3.94114e-09	-0.588348	0.247	0.374	0.000107538	PDAC
PTMS	4.03542e-09	-0.60453	0.437	0.548	0.000110111	PDAC
TBC1D5	4.07226e-09	-0.703131	0.201	0.31	0.000111116	PDAC
NCK1	4.07378e-09	0.934986	0.33	0.197	0.000111157	PDAC
MRPL43	4.17558e-09	-0.612519	0.297	0.407	0.000113935	PDAC
VPS37B	4.20202e-09	0.870416	0.387	0.251	0.000114656	PDAC
ZBTB7A	4.31104e-09	0.79761	0.557	0.455	0.000117631	PDAC
FBP1	4.40406e-09	1.57599	0.278	0.154	0.000120169	PDAC
IRF3	4.71514e-09	0.808072	0.424	0.29	0.000128657	PDAC
SPOPL	4.89341e-09	1.06132	0.275	0.152	0.000133522	PDAC
SLC3A1	4.91749e-09	-1.46014	0.223	0.32	0.000134179	PDAC
HLA-DRB1	4.93697e-09	0.68271	0.536	0.394	0.00013471	PDAC
TOMM5	4.97508e-09	-0.507114	0.403	0.528	0.00013575	PDAC
EIF4G1	5.00749e-09	0.814628	0.546	0.442	0.000136634	PDAC
ARPC2	5.06261e-09	0.450153	0.699	0.669	0.000138138	PDAC
DECR1	5.26797e-09	-0.577013	0.265	0.383	0.000143742	PDAC
DCTN5	5.34244e-09	1.35174	0.267	0.145	0.000145774	PDAC
ETS2	5.69413e-09	0.251265	0.439	0.268	0.00015537	PDAC
PNRC2	5.70464e-09	-0.647439	0.389	0.509	0.000155657	PDAC
PDXK	5.74417e-09	1.27719	0.405	0.288	0.000156735	PDAC
MEAF6	6.03142e-09	-0.584833	0.328	0.435	0.000164573	PDAC
RNPEP	6.14366e-09	1.4027	0.27	0.141	0.000167636	PDAC
PHLDA3	6.36002e-09	0.976413	0.284	0.154	0.00017354	PDAC
SLC35E1	6.4867e-09	1.03382	0.298	0.171	0.000176996	PDAC
GABARAPL2	6.54131e-09	-0.398327	0.501	0.619	0.000178486	PDAC
GADD45B	6.62709e-09	-1.76404	0.403	0.502	0.000180827	PDAC
EPB41L4A-AS1	6.78582e-09	-0.536222	0.289	0.403	0.000185158	PDAC
PRRG4	6.80048e-09	1.01582	0.295	0.165	0.000185558	PDAC
SPECC1L	7.09543e-09	-0.849442	0.149	0.251	0.000193606	PDAC
HMGCS1	7.15121e-09	1.39679	0.329	0.201	0.000195128	PDAC
LUC7L3	7.17132e-09	-0.603764	0.51	0.608	0.000195677	PDAC
CYP4V2	7.18207e-09	-0.74675	0.151	0.253	0.00019597	PDAC
UQCC2	7.20051e-09	1.10216	0.365	0.24	0.000196473	PDAC
SELENOW	7.23502e-09	0.506355	0.659	0.58	0.000197415	PDAC
OIP5-AS1	7.33504e-09	-0.747565	0.289	0.396	0.000200144	PDAC
GTF2H5	7.64246e-09	-0.691524	0.331	0.435	0.000208532	PDAC
ECI2	7.86455e-09	-0.489839	0.218	0.34	0.000214592	PDAC
COPA	7.94845e-09	0.938353	0.499	0.392	0.000216881	PDAC
ENOSF1	8.2894e-09	-1.04617	0.182	0.29	0.000226184	PDAC
DNTTIP1	8.29773e-09	1.80992	0.295	0.175	0.000226412	PDAC
DDIT3	8.30989e-09	1.44634	0.343	0.221	0.000226744	PDAC
PLEKHA7	8.36264e-09	1.46302	0.266	0.143	0.000228183	PDAC
PRPF8	8.39152e-09	-0.721956	0.273	0.385	0.000228971	PDAC
SUCLG1	8.50075e-09	-0.642526	0.34	0.457	0.000231951	PDAC
EMP2	8.63341e-09	0.505049	0.435	0.277	0.000235571	PDAC
PSMB9	8.66255e-09	0.601639	0.371	0.223	0.000236366	PDAC
CHMP1A	8.70466e-09	1.11205	0.352	0.223	0.000237515	PDAC
ACBD3	8.97946e-09	0.853195	0.443	0.325	0.000245014	PDAC
ARHGAP12	9.34761e-09	0.991845	0.387	0.26	0.000255059	PDAC
UGDH	9.37249e-09	1.15941	0.283	0.162	0.000255738	PDAC
CNOT7	9.39567e-09	-0.746929	0.21	0.318	0.00025637	PDAC
CYB5B	9.42981e-09	1.10454	0.303	0.173	0.000257302	PDAC
CEMIP2	9.54423e-09	0.51033	0.441	0.297	0.000260424	PDAC
HERC1	9.56671e-09	-1.02659	0.155	0.255	0.000261037	PDAC
CUX1	9.8107e-09	0.9386	0.435	0.307	0.000267695	PDAC
CBX5	9.95512e-09	-0.719505	0.331	0.444	0.000271635	PDAC
USP22	1.00593e-08	-0.692156	0.256	0.366	0.000274477	PDAC
DNAJC8	1.01107e-08	-0.571735	0.382	0.496	0.000275881	PDAC
NORAD	1.0611e-08	0.587782	0.619	0.55	0.000289531	PDAC
LBR	1.093e-08	-0.678737	0.273	0.381	0.000298235	PDAC
RCOR1	1.10165e-08	1.30309	0.279	0.16	0.000300597	PDAC
COPRS	1.11996e-08	-0.487268	0.211	0.32	0.000305593	PDAC
PSMD1	1.16263e-08	0.69628	0.43	0.301	0.000317235	PDAC
TXNIP	1.17925e-08	-0.309341	0.599	0.738	0.000321769	PDAC
PSAP	1.18871e-08	0.769352	0.746	0.649	0.000324351	PDAC
SERINC5	1.19801e-08	0.935982	0.351	0.212	0.000326888	PDAC
EPB41L2	1.30029e-08	-0.967703	0.189	0.294	0.000354797	PDAC
KLF10	1.32484e-08	-0.984817	0.309	0.424	0.000361495	PDAC
ANAPC5	1.45144e-08	-0.84891	0.304	0.416	0.00039604	PDAC
GOLGA5	1.46441e-08	1.289	0.287	0.167	0.000399579	PDAC
RABEP1	1.47882e-08	-0.578726	0.187	0.294	0.00040351	PDAC
TNRC6B	1.49236e-08	-0.687483	0.423	0.532	0.000407204	PDAC
HYAL2	1.55393e-08	-1.88976	0.209	0.299	0.000424006	PDAC
GLRX5	1.56703e-08	-0.640624	0.271	0.379	0.00042758	PDAC
LINC00472	1.59333e-08	-0.968429	0.2	0.303	0.000434756	PDAC
MOCS2	1.62596e-08	-0.751083	0.16	0.262	0.00044366	PDAC
CAV2	1.69065e-08	-0.75909	0.377	0.461	0.00046131	PDAC
RAC1	1.69937e-08	0.506482	0.725	0.686	0.00046369	PDAC
PDK4	1.7072e-08	-1.14574	0.223	0.344	0.000465826	PDAC
TUT4	1.7232e-08	-0.71942	0.291	0.411	0.000470192	PDAC
SEC11A	1.74856e-08	-0.386796	0.471	0.576	0.000477113	PDAC
PARP9	1.84324e-08	1.12577	0.301	0.177	0.000502947	PDAC
HSPA8	1.84681e-08	0.292888	0.758	0.69	0.000503919	PDAC
ACTR3	2.03772e-08	0.680346	0.565	0.465	0.000556012	PDAC
LYPLA2	2.09148e-08	1.07877	0.293	0.171	0.000570681	PDAC
RHOC	2.13034e-08	0.665637	0.575	0.483	0.000581284	PDAC
COPB2	2.14522e-08	0.798834	0.431	0.318	0.000585344	PDAC
DST	2.14692e-08	0.266204	0.691	0.591	0.000585808	PDAC
TPD52L2	2.14708e-08	1.21116	0.298	0.173	0.000585853	PDAC
BCL9L	2.24117e-08	1.0449	0.301	0.175	0.000611527	PDAC
SCNN1A	2.27669e-08	0.985089	0.297	0.171	0.000621219	PDAC
TMEM159	2.30833e-08	1.53144	0.261	0.143	0.000629852	PDAC
MAP4	2.31134e-08	-0.887881	0.448	0.545	0.000630672	PDAC
CCDC88A	2.31706e-08	0.334331	0.297	0.167	0.000632233	PDAC
TRIM2	2.43575e-08	1.06306	0.314	0.195	0.000664619	PDAC
YBX3	2.43728e-08	-0.881249	0.566	0.632	0.000665037	PDAC
ZNF33B	2.51896e-08	-1.39241	0.168	0.26	0.000687323	PDAC
SMG1	2.53207e-08	0.724542	0.487	0.353	0.000690902	PDAC
OARD1	2.53601e-08	-0.763189	0.205	0.307	0.000691975	PDAC
CD99	2.68956e-08	-0.591806	0.412	0.526	0.000733873	PDAC
NOP53	2.75366e-08	-0.381312	0.604	0.684	0.000751363	PDAC
TAF7	2.79495e-08	0.836125	0.537	0.435	0.000762631	PDAC
ADIPOR1	2.81903e-08	1.22642	0.33	0.212	0.0007692	PDAC
TIMP3	2.86234e-08	-2.05419	0.198	0.279	0.000781018	PDAC
SRGN	2.87061e-08	-1.49444	0.197	0.292	0.000783274	PDAC
ELF2	2.88307e-08	-1.09518	0.267	0.368	0.000786673	PDAC
GNB2	3.14716e-08	0.734651	0.546	0.468	0.000858733	PDAC
SLC25A37	3.19843e-08	0.859055	0.419	0.288	0.000872724	PDAC
PHF10	3.29939e-08	-0.710096	0.159	0.255	0.000900272	PDAC
EPC1	3.33345e-08	-0.551942	0.335	0.446	0.000909565	PDAC
CRIM1	3.33401e-08	-0.820751	0.296	0.396	0.000909719	PDAC
RSBN1	3.40788e-08	-1.02309	0.216	0.318	0.000929874	PDAC
ZNF146	3.41445e-08	1.31036	0.275	0.162	0.000931668	PDAC
TMEM248	3.46241e-08	0.743215	0.41	0.284	0.000944754	PDAC
CCDC198	3.49403e-08	-1.12239	0.185	0.281	0.00095338	PDAC
FKBP4	3.54741e-08	1.34815	0.358	0.24	0.000967946	PDAC
CAPS	3.66053e-08	1.25723	0.33	0.206	0.000998812	PDAC
PLPP2	3.78019e-08	0.547065	0.463	0.305	0.00103146	PDAC
ATP11A	3.91857e-08	1.05992	0.386	0.264	0.00106922	PDAC
PMM2	3.98434e-08	0.811508	0.27	0.152	0.00108717	PDAC
COX14	4.1508e-08	-0.532076	0.34	0.437	0.00113259	PDAC
ATP5ME	4.24029e-08	-0.271634	0.615	0.697	0.00115701	PDAC
PTPN12	4.52844e-08	0.429002	0.497	0.351	0.00123563	PDAC
NR2F6	4.65054e-08	1.11394	0.348	0.227	0.00126895	PDAC
CWF19L2	4.75653e-08	-0.95295	0.247	0.353	0.00129787	PDAC
CTNNB1	4.80531e-08	0.660345	0.606	0.513	0.00131118	PDAC
GLUL	4.82938e-08	-0.733251	0.452	0.558	0.00131775	PDAC
ICA1	4.86556e-08	0.781261	0.35	0.227	0.00132762	PDAC
FBXO9	4.99575e-08	-0.637394	0.236	0.342	0.00136314	PDAC
TMC4	5.05246e-08	1.16201	0.384	0.258	0.00137861	PDAC
HNRNPC	5.28924e-08	0.577821	0.684	0.665	0.00144322	PDAC
ZNF503	5.60952e-08	-0.905745	0.191	0.294	0.00153061	PDAC
RALGPS2	5.87856e-08	0.631074	0.341	0.21	0.00160402	PDAC
DDA1	5.93356e-08	0.824807	0.273	0.152	0.00161903	PDAC
FAM133B	6.04514e-08	-0.704541	0.486	0.58	0.00164948	PDAC
CAPRIN1	6.11196e-08	0.891764	0.477	0.368	0.00166771	PDAC
FAM3C	6.20265e-08	1.09315	0.456	0.366	0.00169246	PDAC
GSTO1	6.23843e-08	-0.408011	0.433	0.545	0.00170222	PDAC
POLR2L	6.313e-08	-0.405482	0.591	0.66	0.00172256	PDAC
TMBIM4	6.58957e-08	-0.434094	0.491	0.593	0.00179803	PDAC
AZIN1	7.00061e-08	0.887758	0.439	0.323	0.00191019	PDAC
TM9SF3	7.24554e-08	0.710015	0.585	0.526	0.00197702	PDAC
GUK1	7.31813e-08	0.638333	0.679	0.665	0.00199683	PDAC
AP1S1	7.37892e-08	1.19809	0.352	0.238	0.00201341	PDAC
FGD4	7.57806e-08	0.828531	0.381	0.264	0.00206775	PDAC
FERMT1	7.69059e-08	1.34125	0.271	0.158	0.00209845	PDAC
PDIA6	7.78862e-08	0.698659	0.612	0.548	0.0021252	PDAC
AGO2	7.90768e-08	0.655664	0.359	0.229	0.00215769	PDAC
ATP5MG	7.96206e-08	-0.304828	0.638	0.755	0.00217253	PDAC
SLFN5	8.01582e-08	0.364097	0.33	0.197	0.0021872	PDAC
MYO1D	8.01627e-08	1.27274	0.32	0.201	0.00218732	PDAC
COPS9	8.16987e-08	-0.326432	0.471	0.582	0.00222923	PDAC
WWP1	8.27147e-08	0.737001	0.406	0.279	0.00225695	PDAC
SRSF10	8.6942e-08	-0.567383	0.445	0.541	0.0023723	PDAC
TMEM167A	9.04555e-08	0.84326	0.404	0.281	0.00246817	PDAC
C12orf57	9.16469e-08	-0.404725	0.486	0.582	0.00250068	PDAC
TAP1	9.26865e-08	0.990325	0.314	0.19	0.00252904	PDAC
PRKAA1	9.52812e-08	0.588041	0.34	0.216	0.00259984	PDAC
UBAC2	9.60119e-08	1.56737	0.269	0.158	0.00261978	PDAC
CAMK2D	9.60773e-08	1.06167	0.288	0.171	0.00262156	PDAC
ELOVL1	9.75447e-08	1.23105	0.307	0.195	0.00266161	PDAC
DDX60	1.00792e-07	1.28109	0.26	0.149	0.00275021	PDAC
SLMAP	1.01571e-07	0.996055	0.368	0.251	0.00277146	PDAC
TBL1XR1	1.03865e-07	0.889692	0.475	0.374	0.00283406	PDAC
TRAM1	1.08512e-07	0.819335	0.592	0.53	0.00296087	PDAC
PLSCR1	1.09421e-07	0.752145	0.519	0.413	0.00298567	PDAC
MRFAP1	1.11619e-07	-0.351662	0.476	0.58	0.00304563	PDAC
PCF11	1.13093e-07	-1.02657	0.24	0.342	0.00308584	PDAC
NFKBIA	1.17479e-07	-0.55785	0.589	0.708	0.00320553	PDAC
MAPK6	1.17681e-07	0.769425	0.305	0.182	0.00321103	PDAC
NCEH1	1.18216e-07	1.24126	0.26	0.145	0.00322563	PDAC
KLF4	1.21011e-07	-0.570375	0.453	0.273	0.0033019	PDAC
SMIM19	1.21621e-07	-0.794666	0.231	0.327	0.00331854	PDAC
SERINC3	1.26695e-07	0.783886	0.5	0.411	0.00345699	PDAC
TRIR	1.2672e-07	-0.361793	0.562	0.667	0.00345767	PDAC
NSA2	1.28215e-07	-0.54969	0.505	0.604	0.00349846	PDAC
TMED9	1.31339e-07	0.780707	0.544	0.45	0.00358373	PDAC
PLK3	1.33859e-07	0.415316	0.288	0.162	0.00365247	PDAC
FBXO34	1.36096e-07	1.15166	0.339	0.223	0.00371352	PDAC
GTF2A2	1.41214e-07	-0.478345	0.316	0.422	0.00385316	PDAC
GLS	1.41396e-07	-0.662223	0.358	0.461	0.00385813	PDAC
HDAC1	1.41397e-07	0.802399	0.397	0.271	0.00385816	PDAC
YIPF3	1.44279e-07	1.00419	0.516	0.418	0.0039368	PDAC
SVBP	1.57031e-07	-1.08362	0.172	0.258	0.00428474	PDAC
SOX9	1.57875e-07	0.723616	0.437	0.305	0.00430778	PDAC
TPBG	1.58101e-07	1.05282	0.277	0.16	0.00431396	PDAC
ZNF292	1.60648e-07	0.875672	0.5	0.407	0.00438344	PDAC
RARRES2	1.64041e-07	-0.474883	0.173	0.268	0.00447602	PDAC
CUL4A	1.66411e-07	0.882247	0.282	0.169	0.0045407	PDAC
SH3BGRL2	1.68701e-07	0.668227	0.294	0.182	0.00460317	PDAC
ITGB8	1.693e-07	0.636696	0.384	0.262	0.00461953	PDAC
JAG1	1.71961e-07	-0.777687	0.339	0.429	0.00469214	PDAC
IQGAP1	1.78622e-07	0.507339	0.632	0.556	0.00487388	PDAC
HK1	1.82251e-07	0.996284	0.27	0.156	0.00497291	PDAC
EIF1	1.8676e-07	-0.458465	0.902	0.935	0.00509594	PDAC
TIMM17A	1.90789e-07	1.22156	0.306	0.193	0.00520588	PDAC
SLK	1.90809e-07	0.81887	0.469	0.366	0.00520641	PDAC
BLZF1	2.05482e-07	1.02223	0.261	0.147	0.00560679	PDAC
PSMD9	2.05755e-07	-0.69986	0.305	0.403	0.00561424	PDAC
JPT2	2.12052e-07	0.957905	0.298	0.182	0.00578605	PDAC
SEC23IP	2.14323e-07	0.975208	0.252	0.147	0.00584802	PDAC
SNHG16	2.14748e-07	-0.56221	0.342	0.448	0.00585962	PDAC
NUDT4	2.14896e-07	-0.679462	0.348	0.446	0.00586366	PDAC
SMAD4	2.17862e-07	-0.764112	0.21	0.307	0.00594457	PDAC
ADRM1	2.40658e-07	0.839621	0.423	0.31	0.0065666	PDAC
PRPSAP1	2.41828e-07	-0.780691	0.168	0.26	0.00659852	PDAC
MRPL40	2.50083e-07	-0.588703	0.245	0.344	0.00682377	PDAC
ARHGAP26	2.51607e-07	0.783633	0.288	0.173	0.00686535	PDAC
OAZ2	2.51964e-07	-0.714989	0.18	0.273	0.00687509	PDAC
MMP24OS	2.5253e-07	-0.806152	0.337	0.42	0.00689054	PDAC
CUEDC2	2.5703e-07	-0.562123	0.184	0.277	0.00701332	PDAC
RPL24	2.57739e-07	-0.266936	0.883	0.892	0.00703266	PDAC
MARK2	2.67569e-07	1.16731	0.339	0.223	0.00730089	PDAC
GNL3	2.73466e-07	0.716761	0.394	0.284	0.00746179	PDAC
MTDH	2.8136e-07	0.532833	0.64	0.561	0.00767718	PDAC
LINC01578	2.82817e-07	-0.515369	0.454	0.556	0.00771694	PDAC
CMIP	2.83725e-07	0.755548	0.363	0.24	0.00774173	PDAC
PCBP1	2.84709e-07	0.672052	0.622	0.558	0.00776856	PDAC
SLC38A1	2.91644e-07	0.878626	0.392	0.268	0.00795778	PDAC
DCTN6	2.97231e-07	-0.872612	0.195	0.286	0.00811026	PDAC
SMCHD1	3.01799e-07	-0.949543	0.265	0.37	0.00823488	PDAC
RESF1	3.03548e-07	1.22338	0.452	0.357	0.00828261	PDAC
RNF149	3.12065e-07	0.802126	0.396	0.281	0.00851502	PDAC
ARRDC1	3.17348e-07	1.05814	0.338	0.227	0.00865915	PDAC
IBTK	3.19072e-07	0.645361	0.366	0.247	0.00870621	PDAC
YWHAE	3.20035e-07	-0.359626	0.596	0.677	0.00873247	PDAC
TTC19	3.3203e-07	-0.927151	0.21	0.301	0.00905976	PDAC
SNHG29	3.33967e-07	-0.275482	0.686	0.764	0.00911262	PDAC
WBP11	3.4201e-07	-0.597125	0.303	0.398	0.00933209	PDAC
MYOF	3.42688e-07	1.23717	0.348	0.24	0.00935058	PDAC
DERL2	3.50073e-07	-0.657051	0.187	0.279	0.00955208	PDAC
KIF21A	3.57719e-07	0.790798	0.268	0.16	0.00976071	PDAC
NINJ1	3.61585e-07	-0.638109	0.166	0.253	0.00986621	PDAC
MTAP	3.66756e-07	0.827754	0.257	0.147	0.0100073	PDAC
NUDT3	3.69554e-07	-0.671717	0.214	0.314	0.0100837	PDAC
DNAJB11	3.94376e-07	1.11139	0.366	0.253	0.0107609	PDAC
GABARAPL1	3.98443e-07	-0.742901	0.206	0.301	0.0108719	PDAC
SMARCD1	4.06865e-07	-0.743383	0.203	0.299	0.0111017	PDAC
LYPLA1	4.09559e-07	0.773186	0.413	0.305	0.0111752	PDAC
CRBN	4.11741e-07	-1.10058	0.248	0.335	0.0112348	PDAC
POLR2F	4.13335e-07	-0.756885	0.295	0.381	0.0112783	PDAC
ITGB1	4.15114e-07	0.462427	0.746	0.695	0.0113268	PDAC
DPYSL2	4.16717e-07	-0.582674	0.3	0.405	0.0113705	PDAC
APH1A	4.17974e-07	0.94341	0.467	0.379	0.0114048	PDAC
POP7	4.20546e-07	1.05222	0.268	0.158	0.011475	PDAC
ISG20	4.21474e-07	0.355689	0.307	0.184	0.0115003	PDAC
CLSTN1	4.21976e-07	0.747767	0.464	0.355	0.011514	PDAC
HSPD1	4.26497e-07	0.705021	0.638	0.591	0.0116374	PDAC
FBXW5	4.40606e-07	0.973013	0.402	0.286	0.0120224	PDAC
SCAPER	4.44145e-07	-0.797265	0.16	0.253	0.0121189	PDAC
IL4R	4.55933e-07	0.833326	0.285	0.171	0.0124406	PDAC
GPRC5C	4.68588e-07	0.783914	0.326	0.212	0.0127859	PDAC
NPC2	4.71729e-07	0.947092	0.55	0.472	0.0128716	PDAC
RBMX	4.75075e-07	-0.504783	0.493	0.582	0.0129629	PDAC
YAF2	4.7693e-07	-0.950915	0.174	0.262	0.0130135	PDAC
CHKA	4.84083e-07	-0.872233	0.161	0.251	0.0132087	PDAC
SYNE2	4.87294e-07	0.702114	0.684	0.617	0.0132963	PDAC
MYH9	4.97079e-07	-0.447481	0.583	0.654	0.0135633	PDAC
CCT5	5.09836e-07	0.455027	0.483	0.374	0.0139114	PDAC
NANS	5.18812e-07	0.623399	0.33	0.214	0.0141563	PDAC
PIP5K1A	5.32516e-07	1.03574	0.258	0.149	0.0145302	PDAC
DNAJC19	5.32787e-07	-0.543817	0.324	0.409	0.0145376	PDAC
STXBP3	5.32951e-07	-0.758507	0.282	0.372	0.0145421	PDAC
LAMB1	5.3731e-07	-0.67985	0.216	0.318	0.0146611	PDAC
VOPP1	5.45033e-07	0.820744	0.29	0.173	0.0148718	PDAC
CCT3	5.56338e-07	0.703288	0.565	0.483	0.0151802	PDAC
ATXN10	6.05844e-07	-0.688819	0.221	0.314	0.0165311	PDAC
PLEKHA5	6.1089e-07	0.810416	0.373	0.258	0.0166687	PDAC
SURF4	6.14774e-07	0.983327	0.415	0.312	0.0167747	PDAC
TMEM165	6.2055e-07	1.03201	0.424	0.32	0.0169323	PDAC
FLNB	6.23549e-07	0.971204	0.53	0.452	0.0170142	PDAC
HP1BP3	6.49397e-07	-0.330144	0.515	0.602	0.0177194	PDAC
GSN	6.57039e-07	-0.304805	0.615	0.483	0.017928	PDAC
CPNE1	6.59322e-07	0.698697	0.381	0.266	0.0179903	PDAC
KRAS	6.67289e-07	0.630732	0.395	0.281	0.0182077	PDAC
IFT57	6.78606e-07	-0.636043	0.319	0.416	0.0185164	PDAC
SPTLC2	6.86201e-07	0.798278	0.349	0.236	0.0187237	PDAC
RNF213	7.02163e-07	0.851197	0.57	0.463	0.0191592	PDAC
ZMPSTE24	7.16523e-07	1.07056	0.295	0.182	0.019551	PDAC
GRK2	7.26897e-07	0.937002	0.303	0.197	0.0198341	PDAC
ACAA2	7.58632e-07	-0.748691	0.265	0.351	0.0207	PDAC
ZNFX1	7.64642e-07	0.528222	0.337	0.21	0.020864	PDAC
CDK10	7.65561e-07	0.499269	0.282	0.173	0.0208891	PDAC
EPAS1	7.81639e-07	-1.89431	0.326	0.405	0.0213278	PDAC
DIAPH2	7.88671e-07	1.09792	0.324	0.221	0.0215197	PDAC
SERPINH1	7.89925e-07	0.786771	0.303	0.182	0.0215539	PDAC
ABLIM1	7.92121e-07	0.670813	0.458	0.366	0.0216138	PDAC
RNH1	8.03137e-07	0.749451	0.497	0.392	0.0219144	PDAC
PRDX2	8.17211e-07	-0.555552	0.482	0.561	0.0222984	PDAC
DAP3	8.2391e-07	0.981463	0.344	0.234	0.0224812	PDAC
AATF	8.24147e-07	0.623577	0.302	0.19	0.0224877	PDAC
CHCHD7	8.34777e-07	0.532615	0.33	0.221	0.0227777	PDAC
MLX	8.36932e-07	0.809841	0.315	0.199	0.0228365	PDAC
SNX27	8.49746e-07	0.922432	0.307	0.199	0.0231862	PDAC
NACA	8.84881e-07	-0.338085	0.856	0.883	0.0241449	PDAC
GRAMD1A	8.90541e-07	1.17984	0.302	0.199	0.0242993	PDAC
SP1	8.99531e-07	0.795626	0.301	0.186	0.0245446	PDAC
TNFRSF1A	9.06149e-07	0.759227	0.425	0.314	0.0247252	PDAC
COMTD1	9.27823e-07	-0.49777	0.365	0.459	0.0253166	PDAC
GOLPH3	9.41339e-07	0.585937	0.373	0.26	0.0256854	PDAC
SLC25A39	9.52455e-07	0.891758	0.339	0.234	0.0259887	PDAC
KLF13	9.69651e-07	-0.753586	0.26	0.351	0.0264579	PDAC
ARL2	9.73848e-07	-0.607872	0.342	0.429	0.0265724	PDAC
SIRT7	9.91413e-07	0.794621	0.288	0.173	0.0270517	PDAC
ATP5F1D	1.01427e-06	-0.312591	0.525	0.602	0.0276754	PDAC
TMEM109	1.0188e-06	-0.415926	0.208	0.299	0.0277989	PDAC
IDS	1.02013e-06	0.501615	0.465	0.351	0.0278352	PDAC
KPNA1	1.0253e-06	0.505164	0.282	0.169	0.0279762	PDAC
CCL4	1.02925e-06	-0.479331	0.161	0.253	0.0280841	PDAC
H2AFY	1.03052e-06	0.616644	0.549	0.457	0.0281187	PDAC
GARS	1.03839e-06	1.03101	0.31	0.201	0.0283334	PDAC
PRDX1	1.06284e-06	0.6009	0.69	0.673	0.0290005	PDAC
RAB22A	1.06498e-06	1.19587	0.329	0.229	0.0290589	PDAC
PPP1R15B	1.08353e-06	0.383561	0.399	0.284	0.0295652	PDAC
HSPE1	1.08798e-06	0.613251	0.667	0.636	0.0296865	PDAC
SSBP4	1.09934e-06	-0.614868	0.201	0.29	0.0299966	PDAC
ABHD11	1.1004e-06	0.942097	0.332	0.225	0.0300256	PDAC
MAGT1	1.13012e-06	0.643493	0.375	0.26	0.0308366	PDAC
VKORC1	1.15372e-06	-0.426724	0.342	0.433	0.0314803	PDAC
PSMA5	1.1623e-06	0.892053	0.398	0.292	0.0317144	PDAC
RTF1	1.19653e-06	-0.560497	0.425	0.504	0.0326486	PDAC
QSOX1	1.22997e-06	0.435652	0.554	0.413	0.0335611	PDAC
PLD3	1.23822e-06	0.919101	0.424	0.323	0.0337861	PDAC
ATP6V0D1	1.23986e-06	1.03041	0.355	0.242	0.0338307	PDAC
MPZL2	1.25197e-06	1.15592	0.272	0.167	0.0341612	PDAC
PPP4C	1.27332e-06	0.740651	0.467	0.359	0.0347438	PDAC
COX19	1.27653e-06	0.575571	0.314	0.197	0.0348315	PDAC
TRADD	1.28238e-06	1.08158	0.281	0.173	0.0349911	PDAC
TXNL1	1.28927e-06	-0.542246	0.319	0.407	0.0351791	PDAC
SQOR	1.29026e-06	0.839998	0.268	0.158	0.0352059	PDAC
MAGI1	1.37235e-06	-0.779012	0.29	0.381	0.037446	PDAC
PLEKHJ1	1.44659e-06	-0.705766	0.278	0.359	0.0394717	PDAC
YPEL3	1.45535e-06	-0.53221	0.326	0.416	0.0397106	PDAC
COMT	1.47229e-06	-0.329341	0.419	0.519	0.040173	PDAC
ABI1	1.50042e-06	0.855391	0.373	0.26	0.0409404	PDAC
PFKL	1.51393e-06	0.803084	0.364	0.255	0.041309	PDAC
CCND3	1.52526e-06	0.847619	0.361	0.251	0.0416183	PDAC
MBNL1	1.58687e-06	-0.604851	0.478	0.565	0.0432994	PDAC
KRTCAP3	1.58748e-06	1.26925	0.301	0.197	0.043316	PDAC
PAFAH1B1	1.5982e-06	-0.581671	0.342	0.429	0.0436086	PDAC
BFAR	1.60654e-06	0.948878	0.349	0.253	0.0438359	PDAC
RNASEH2C	1.62658e-06	-0.456928	0.311	0.396	0.0443829	PDAC
MYDGF	1.63135e-06	0.815565	0.496	0.429	0.0445129	PDAC
TMEM173	1.64775e-06	0.656506	0.257	0.147	0.0449604	PDAC
MED16	1.66082e-06	1.15659	0.265	0.165	0.0453172	PDAC
BLOC1S6	1.68841e-06	-0.662579	0.236	0.325	0.04607	PDAC
TM9SF4	1.74011e-06	1.17416	0.297	0.193	0.0474807	PDAC
MRPS6	1.78318e-06	1.04043	0.272	0.167	0.0486559	PDAC
TERF2IP	1.7963e-06	-0.541178	0.401	0.481	0.0490139	PDAC
TPGS1	1.82181e-06	-0.83873	0.179	0.264	0.0497099	PDAC
GAK	1.87097e-06	0.570587	0.346	0.232	0.0510513	PDAC
TCEAL3	1.87519e-06	-0.558632	0.207	0.301	0.0511666	PDAC
CDC42EP5	1.95069e-06	1.17987	0.341	0.249	0.0532266	PDAC
SEC23A	1.95134e-06	1.17455	0.275	0.173	0.0532443	PDAC
HERC4	1.97639e-06	1.14491	0.314	0.216	0.0539277	PDAC
NME4	2.006e-06	-0.356265	0.171	0.26	0.0547357	PDAC
ISCA1	2.04026e-06	-0.36289	0.239	0.333	0.0556706	PDAC
FOS	2.04803e-06	-0.597197	0.821	0.619	0.0558824	PDAC
CARD19	2.06657e-06	0.871688	0.256	0.152	0.0563885	PDAC
GOLGA4	2.09384e-06	0.469752	0.631	0.582	0.0571325	PDAC
FAM172A	2.10239e-06	-1.01035	0.175	0.258	0.0573658	PDAC
ABRACL	2.1128e-06	0.419226	0.289	0.18	0.0576499	PDAC
EFNB2	2.12967e-06	0.253826	0.324	0.208	0.0581101	PDAC
P4HA2	2.14298e-06	0.397138	0.255	0.149	0.0584734	PDAC
TMEM43	2.16998e-06	0.759489	0.29	0.184	0.0592102	PDAC
SUCO	2.18036e-06	0.658654	0.369	0.262	0.0594932	PDAC
DUSP1	2.23209e-06	-0.543827	0.561	0.652	0.0609047	PDAC
TFPI	2.23658e-06	-0.298313	0.428	0.305	0.0610273	PDAC
SLC12A7	2.24113e-06	1.2242	0.302	0.195	0.0611516	PDAC
N4BP2L2	2.27053e-06	-0.491145	0.574	0.652	0.0619536	PDAC
CXXC5	2.29754e-06	0.736246	0.394	0.29	0.0626907	PDAC
ESCO1	2.30938e-06	1.04336	0.352	0.255	0.0630138	PDAC
AAMDC	2.36838e-06	-0.510453	0.258	0.342	0.0646235	PDAC
ZMYM4	2.43782e-06	-0.501833	0.207	0.299	0.0665183	PDAC
CERS6	2.45771e-06	1.12095	0.293	0.193	0.0670611	PDAC
ZMYND11	2.46673e-06	-0.490298	0.242	0.335	0.0673072	PDAC
CSNK2B	2.50516e-06	0.789673	0.493	0.396	0.0683559	PDAC
GPRC5B	2.50606e-06	-0.441554	0.166	0.253	0.0683802	PDAC
COL6A1	2.53648e-06	1.28213	0.375	0.292	0.0692103	PDAC
ATR	2.56027e-06	0.672608	0.272	0.169	0.0698596	PDAC
LIMS1	2.61941e-06	0.423841	0.46	0.348	0.0714733	PDAC
UQCR10	2.64465e-06	-0.409122	0.541	0.613	0.0721618	PDAC
TMOD3	2.69802e-06	0.409844	0.469	0.368	0.0736182	PDAC
CRB3	2.72285e-06	1.21287	0.265	0.167	0.0742956	PDAC
ZFYVE16	2.74958e-06	-0.564213	0.266	0.364	0.075025	PDAC
PPP2R5A	2.76211e-06	0.700611	0.308	0.203	0.0753669	PDAC
ACTL6A	2.82527e-06	0.927496	0.27	0.167	0.0770902	PDAC
FAM222B	2.83131e-06	1.04106	0.254	0.156	0.0772552	PDAC
ITPRIPL2	2.8379e-06	0.780547	0.375	0.268	0.077435	PDAC
WDFY1	2.85564e-06	0.429049	0.256	0.156	0.0779189	PDAC
PEA15	2.87414e-06	0.502508	0.322	0.203	0.0784239	PDAC
CDK16	2.97002e-06	0.989876	0.253	0.156	0.0810399	PDAC
ERICH1	3.02846e-06	-0.94823	0.256	0.335	0.0826345	PDAC
RNF126	3.03587e-06	1.03195	0.265	0.165	0.0828369	PDAC
RPL7A	3.1017e-06	-0.436429	0.907	0.909	0.0846331	PDAC
RPL37A	3.11402e-06	-0.297222	0.936	0.922	0.0849692	PDAC
STT3B	3.13937e-06	0.912049	0.357	0.247	0.0856609	PDAC
LASP1	3.14012e-06	0.792194	0.426	0.338	0.0856814	PDAC
EPB41L1	3.14188e-06	1.13611	0.324	0.221	0.0857294	PDAC
MUC20	3.16629e-06	1.22046	0.304	0.208	0.0863954	PDAC
SNHG8	3.17866e-06	-0.468027	0.485	0.567	0.0867328	PDAC
OTUB1	3.29257e-06	1.00147	0.371	0.273	0.0898409	PDAC
CTNNAL1	3.35538e-06	-0.896985	0.202	0.284	0.0915549	PDAC
SMG7	3.44661e-06	0.828174	0.302	0.201	0.0940443	PDAC
HEXB	3.46352e-06	-0.59903	0.288	0.37	0.0945056	PDAC
ATP2B4	3.47476e-06	0.597505	0.416	0.294	0.0948124	PDAC
ECHDC2	3.55235e-06	-0.76839	0.258	0.342	0.0969294	PDAC
HRAS	3.5614e-06	-0.462645	0.209	0.301	0.0971764	PDAC
MYO1E	3.57962e-06	0.474087	0.303	0.193	0.0976735	PDAC
RMND5A	3.5995e-06	0.96827	0.271	0.171	0.098216	PDAC
DNAJC13	3.60015e-06	0.705199	0.273	0.165	0.0982336	PDAC
RGP1	3.60494e-06	1.69457	0.262	0.177	0.0983643	PDAC
LMTK2	3.62626e-06	1.18793	0.269	0.171	0.0989461	PDAC
NCOA2	3.69522e-06	0.515589	0.304	0.201	0.100828	PDAC
SPATS2L	3.767e-06	0.517335	0.605	0.487	0.102786	PDAC
TESC	3.80642e-06	0.721277	0.474	0.374	0.103862	PDAC
TMEM63A	3.81444e-06	0.745305	0.419	0.312	0.104081	PDAC
MYL12A	3.83251e-06	-0.297236	0.668	0.749	0.104574	PDAC
ETFB	3.85632e-06	0.744226	0.564	0.496	0.105224	PDAC
AHSA1	3.88096e-06	0.87405	0.374	0.262	0.105896	PDAC
ZFP36L2	3.92749e-06	0.297643	0.689	0.639	0.107165	PDAC
EPHB4	3.92961e-06	0.888078	0.27	0.169	0.107223	PDAC
CLINT1	3.99838e-06	0.679923	0.548	0.485	0.1091	PDAC
BROX	4.01625e-06	0.951192	0.382	0.284	0.109587	PDAC
PPP6R2	4.04143e-06	-0.713038	0.168	0.253	0.110274	PDAC
PPP2R1A	4.1212e-06	0.792001	0.464	0.372	0.112451	PDAC
TMEM230	4.23297e-06	-0.41258	0.362	0.442	0.115501	PDAC
WBP4	4.23375e-06	-0.644931	0.263	0.351	0.115522	PDAC
NUDT21	4.342e-06	0.759642	0.34	0.238	0.118476	PDAC
NAA50	4.34726e-06	0.590866	0.38	0.268	0.118619	PDAC
SEC13	4.3522e-06	1.18284	0.281	0.184	0.118754	PDAC
MTUS1	4.40092e-06	-1.04352	0.385	0.463	0.120083	PDAC
LARP1	4.43019e-06	0.575293	0.488	0.396	0.120882	PDAC
DSC2	4.55951e-06	1.20433	0.34	0.24	0.124411	PDAC
ZRANB2	4.59114e-06	-0.685989	0.431	0.506	0.125274	PDAC
GLRX	4.76243e-06	0.714614	0.271	0.167	0.129948	PDAC
TMEM8A	4.81038e-06	1.07045	0.278	0.182	0.131256	PDAC
MRPL52	4.81784e-06	0.857172	0.507	0.439	0.13146	PDAC
BTG2	4.82235e-06	-0.806107	0.408	0.496	0.131583	PDAC
ESYT2	4.89858e-06	0.712301	0.334	0.229	0.133663	PDAC
YIPF2	4.93606e-06	1.29879	0.268	0.173	0.134685	PDAC
VAMP8	4.94637e-06	0.546085	0.553	0.446	0.134967	PDAC
EIF3D	5.10959e-06	-0.393421	0.44	0.537	0.13942	PDAC
CDC42SE1	5.68383e-06	0.68633	0.357	0.255	0.155089	PDAC
CARHSP1	5.70424e-06	0.70625	0.454	0.357	0.155646	PDAC
SRSF7	5.70767e-06	-0.784636	0.558	0.645	0.155739	PDAC
TRIM27	5.74436e-06	1.2365	0.26	0.169	0.156741	PDAC
ARPC5	5.75583e-06	0.583137	0.615	0.569	0.157054	PDAC
XPO1	5.88869e-06	0.714398	0.438	0.333	0.160679	PDAC
RWDD1	5.89987e-06	-0.550652	0.408	0.494	0.160984	PDAC
C18orf32	5.9062e-06	-0.33206	0.413	0.5	0.161157	PDAC
UXT	5.99071e-06	-0.510791	0.407	0.5	0.163462	PDAC
ATP2C1	6.01812e-06	0.979228	0.368	0.264	0.16421	PDAC
OXSR1	6.02836e-06	0.790216	0.282	0.182	0.16449	PDAC
SPTLC1	6.08134e-06	0.716241	0.341	0.236	0.165936	PDAC
UGGT1	6.10461e-06	0.734788	0.279	0.18	0.166571	PDAC
PFDN2	6.1164e-06	0.705605	0.497	0.433	0.166892	PDAC
RARS	6.23379e-06	0.459087	0.338	0.232	0.170095	PDAC
PXDC1	6.29308e-06	-0.791252	0.176	0.253	0.171713	PDAC
PLEKHM2	6.35248e-06	-0.537206	0.178	0.264	0.173334	PDAC
ERGIC3	6.42881e-06	0.775136	0.49	0.413	0.175416	PDAC
EPN1	6.49709e-06	0.651135	0.387	0.279	0.17728	PDAC
LYRM2	6.73838e-06	-0.706377	0.236	0.32	0.183863	PDAC
BECN1	6.79344e-06	0.732098	0.311	0.206	0.185366	PDAC
RPL38	6.92106e-06	-0.305357	0.866	0.905	0.188848	PDAC
BICDL2	6.94935e-06	0.34865	0.318	0.21	0.18962	PDAC
CDC42BPA	7.07036e-06	0.490566	0.414	0.31	0.192922	PDAC
HNRNPA1	7.13198e-06	-0.353137	0.763	0.814	0.194603	PDAC
CDK12	7.18467e-06	0.599243	0.397	0.286	0.196041	PDAC
BRD1	7.28516e-06	-0.737319	0.203	0.284	0.198783	PDAC
KCNQ1OT1	7.32881e-06	0.673779	0.501	0.396	0.199974	PDAC
ASXL1	7.48549e-06	-0.582289	0.282	0.364	0.204249	PDAC
IL10RB	7.65191e-06	0.826946	0.266	0.169	0.20879	PDAC
TNFSF10	8.001e-06	0.774269	0.365	0.268	0.218315	PDAC
TM9SF2	8.05571e-06	0.846097	0.497	0.418	0.219808	PDAC
PSMC6	8.06907e-06	0.540232	0.482	0.383	0.220173	PDAC
USP12	8.08533e-06	-0.75567	0.189	0.268	0.220616	PDAC
SUN1	8.09735e-06	0.645814	0.467	0.381	0.220944	PDAC
CD46	8.17281e-06	0.473771	0.631	0.584	0.223003	PDAC
EIF2S2	8.23271e-06	0.585183	0.604	0.563	0.224638	PDAC
SPTSSA	8.30675e-06	1.07971	0.362	0.268	0.226658	PDAC
STAMBP	8.31424e-06	0.666326	0.276	0.177	0.226862	PDAC
RFK	8.361e-06	1.06276	0.281	0.188	0.228138	PDAC
CEBPG	8.37062e-06	0.662637	0.314	0.21	0.228401	PDAC
NBR1	8.39638e-06	0.692875	0.399	0.294	0.229104	PDAC
MGP	8.43168e-06	-1.44448	0.248	0.325	0.230067	PDAC
TATDN1	8.45152e-06	0.864596	0.338	0.247	0.230608	PDAC
NDUFS2	8.73606e-06	0.712914	0.461	0.374	0.238372	PDAC
TIMM8B	8.75676e-06	-0.390905	0.364	0.446	0.238937	PDAC
FSTL3	9.01086e-06	-0.929337	0.189	0.273	0.24587	PDAC
UBALD2	9.44922e-06	0.823031	0.487	0.392	0.257831	PDAC
ICE2	9.45424e-06	-0.937211	0.186	0.26	0.257968	PDAC
WEE1	9.54683e-06	1.00353	0.304	0.21	0.260495	PDAC
NELFE	9.93595e-06	0.863537	0.389	0.294	0.271112	PDAC
MED13L	1.01398e-05	-0.85826	0.308	0.39	0.276676	PDAC
RNASEH2B	1.01441e-05	-0.802419	0.183	0.26	0.276793	PDAC
ENO1	1.03481e-05	0.54815	0.675	0.645	0.282359	PDAC
IFNGR2	1.05362e-05	0.824373	0.347	0.245	0.287492	PDAC
SPTY2D1	1.06996e-05	0.746589	0.37	0.271	0.29195	PDAC
NUDCD2	1.0735e-05	-0.491413	0.214	0.294	0.292916	PDAC
TGOLN2	1.09168e-05	0.699174	0.618	0.55	0.297877	PDAC
WDR6	1.09184e-05	-0.940697	0.217	0.294	0.297919	PDAC
CZIB	1.09598e-05	-0.698331	0.182	0.258	0.29905	PDAC
SOS2	1.10552e-05	-0.50369	0.228	0.316	0.301653	PDAC
DEK	1.11051e-05	-0.361928	0.539	0.645	0.303014	PDAC
CAB39	1.11317e-05	0.847657	0.315	0.214	0.30374	PDAC
LRP5	1.11892e-05	0.689225	0.297	0.195	0.305308	PDAC
NCSTN	1.12292e-05	0.744988	0.285	0.184	0.3064	PDAC
SUPT5H	1.13408e-05	0.508968	0.444	0.342	0.309445	PDAC
NDRG2	1.18492e-05	-0.900498	0.273	0.357	0.323317	PDAC
ARHGDIA	1.18574e-05	0.676273	0.524	0.444	0.323542	PDAC
THAP12	1.20103e-05	-0.821776	0.196	0.277	0.327712	PDAC
STIP1	1.21129e-05	0.924562	0.335	0.232	0.330512	PDAC
COMMD1	1.22788e-05	-0.579124	0.198	0.279	0.335039	PDAC
KRR1	1.22954e-05	-0.472176	0.303	0.385	0.335493	PDAC
HOOK2	1.24478e-05	1.00603	0.414	0.323	0.339651	PDAC
NPEPPS	1.2519e-05	0.773849	0.456	0.37	0.341592	PDAC
TWF1	1.29205e-05	0.888284	0.331	0.234	0.352549	PDAC
ARHGAP21	1.29464e-05	0.88167	0.381	0.288	0.353256	PDAC
CYP20A1	1.29774e-05	-0.75819	0.179	0.258	0.354102	PDAC
SEPHS2	1.31323e-05	1.01111	0.403	0.31	0.358328	PDAC
WWC1	1.33146e-05	-0.887101	0.215	0.288	0.363301	PDAC
COX7A2	1.35124e-05	0.602519	0.642	0.662	0.368698	PDAC
GOLIM4	1.35455e-05	0.868889	0.319	0.227	0.369602	PDAC
XBP1	1.36781e-05	0.502415	0.514	0.409	0.37322	PDAC
RBMS1	1.39054e-05	0.454553	0.384	0.268	0.379422	PDAC
H1FX	1.40071e-05	-0.450657	0.351	0.442	0.382197	PDAC
FBXW11	1.46881e-05	-0.539764	0.337	0.418	0.40078	PDAC
NUMB	1.49962e-05	0.435145	0.393	0.284	0.409187	PDAC
PTGR1	1.50848e-05	1.33726	0.283	0.197	0.411603	PDAC
VAPA	1.51318e-05	-0.45817	0.495	0.584	0.412886	PDAC
C5orf24	1.5335e-05	-0.730292	0.299	0.372	0.418431	PDAC
ADAM15	1.53965e-05	0.366239	0.323	0.214	0.42011	PDAC
COA1	1.54169e-05	-0.693976	0.196	0.273	0.420665	PDAC
ST13	1.56076e-05	-0.256201	0.556	0.613	0.425868	PDAC
FLOT2	1.56279e-05	0.905052	0.3	0.203	0.426423	PDAC
UBQLN1	1.56833e-05	0.500977	0.364	0.268	0.427936	PDAC
H3F3B	1.56848e-05	-0.423157	0.854	0.89	0.427977	PDAC
STAG2	1.57394e-05	-0.447299	0.389	0.472	0.429466	PDAC
EWSR1	1.58903e-05	-0.523192	0.421	0.496	0.433584	PDAC
MAPK1IP1L	1.59014e-05	0.688548	0.374	0.273	0.433886	PDAC
PSMD14	1.63227e-05	0.884145	0.355	0.255	0.445381	PDAC
NECTIN2	1.63807e-05	0.727549	0.44	0.351	0.446963	PDAC
CALCOCO1	1.66823e-05	-0.838545	0.188	0.266	0.455193	PDAC
DGUOK	1.69332e-05	0.425847	0.355	0.247	0.462039	PDAC
PSMG2	1.69718e-05	-0.628453	0.268	0.344	0.463094	PDAC
ARPC4	1.7014e-05	0.902353	0.428	0.346	0.464244	PDAC
HNRNPA0	1.70335e-05	-0.434362	0.444	0.519	0.464775	PDAC
HLA-DPA1	1.72438e-05	-0.726817	0.268	0.351	0.470515	PDAC
SNHG5	1.77905e-05	0.80387	0.569	0.537	0.485431	PDAC
PFDN1	1.88225e-05	-0.481244	0.341	0.426	0.51359	PDAC
SMC3	1.94785e-05	-0.563547	0.379	0.452	0.53149	PDAC
PCSK7	1.95033e-05	0.452098	0.314	0.214	0.532166	PDAC
GBP3	1.98826e-05	0.740348	0.257	0.167	0.542517	PDAC
SH3YL1	2.0007e-05	-0.97402	0.468	0.485	0.545911	PDAC
MAP2K3	2.0334e-05	0.872765	0.326	0.232	0.554834	PDAC
KIAA2026	2.03606e-05	-0.657868	0.222	0.301	0.555558	PDAC
C11orf58	2.04908e-05	-0.269263	0.598	0.708	0.559111	PDAC
HSPB11	2.05818e-05	-0.468429	0.244	0.32	0.561595	PDAC
ACAA1	2.06383e-05	-0.559109	0.296	0.366	0.563137	PDAC
ZC3H18	2.09878e-05	0.732259	0.3	0.208	0.572672	PDAC
ALCAM	2.10995e-05	0.536308	0.326	0.227	0.57572	PDAC
SPCS3	2.15083e-05	0.5198	0.479	0.392	0.586877	PDAC
TEAD1	2.17244e-05	-0.685631	0.272	0.348	0.592773	PDAC
SCCPDH	2.28252e-05	1.02187	0.374	0.292	0.622807	PDAC
HGSNAT	2.30125e-05	-0.575609	0.227	0.303	0.627918	PDAC
HM13	2.30487e-05	0.780562	0.474	0.398	0.628908	PDAC
PYCR2	2.32155e-05	-0.389073	0.227	0.303	0.633457	PDAC
MRPS26	2.32897e-05	-0.41901	0.247	0.331	0.635482	PDAC
CSNK1D	2.34031e-05	0.716243	0.415	0.318	0.638578	PDAC
EIF3F	2.46841e-05	-0.296299	0.488	0.582	0.673529	PDAC
SAV1	2.47911e-05	0.711637	0.38	0.286	0.676449	PDAC
PNKP	2.55582e-05	0.948675	0.283	0.193	0.697382	PDAC
EPM2AIP1	2.59419e-05	-0.68462	0.192	0.271	0.707852	PDAC
COA6	2.6041e-05	1.08051	0.284	0.188	0.710555	PDAC
LARP4B	2.69964e-05	0.731575	0.326	0.227	0.736625	PDAC
STK3	2.7267e-05	1.04061	0.256	0.167	0.744007	PDAC
ABCF1	2.74891e-05	0.711775	0.486	0.4	0.750068	PDAC
GDE1	2.77159e-05	1.11117	0.292	0.203	0.756257	PDAC
MFSD10	2.78606e-05	0.972466	0.43	0.348	0.760204	PDAC
SEC61G	2.80365e-05	0.802742	0.603	0.584	0.765004	PDAC
SND1	2.80998e-05	0.797405	0.368	0.273	0.766731	PDAC
MORF4L2	2.84198e-05	0.694361	0.5	0.413	0.775464	PDAC
ARSD	2.94659e-05	-0.637914	0.291	0.366	0.804006	PDAC
CCDC59	3.00205e-05	-0.669973	0.302	0.379	0.81914	PDAC
AKAP13	3.04228e-05	0.360621	0.632	0.567	0.830116	PDAC
ISG20L2	3.07562e-05	0.896854	0.268	0.18	0.839213	PDAC
RABL6	3.08755e-05	0.891033	0.374	0.286	0.842468	PDAC
SLC3A2	3.09029e-05	0.760984	0.492	0.396	0.843217	PDAC
PPP1R14B	3.1544e-05	1.05318	0.498	0.465	0.860709	PDAC
IST1	3.29635e-05	0.727142	0.44	0.346	0.899441	PDAC
CD58	3.30412e-05	0.800511	0.255	0.165	0.901562	PDAC
KIF5B	3.33098e-05	0.540246	0.586	0.567	0.90889	PDAC
RAB30-DT	3.34918e-05	-0.641873	0.184	0.262	0.913858	PDAC
LBH	3.36352e-05	0.702941	0.29	0.199	0.917771	PDAC
PLEKHA1	3.47338e-05	0.639628	0.412	0.318	0.947746	PDAC
MRPS25	3.49565e-05	-0.306796	0.192	0.271	0.953824	PDAC
ANXA4	3.5297e-05	-0.5434	0.732	0.483	0.963113	PDAC
NCOA1	3.54922e-05	-0.478516	0.207	0.284	0.968439	PDAC
RPL19	3.561e-05	-0.424046	0.932	0.918	0.971656	PDAC
CCDC82	3.57558e-05	-0.798389	0.25	0.32	0.975632	PDAC
EHBP1	3.59257e-05	0.633471	0.29	0.199	0.980269	PDAC
LINC00342	3.67143e-05	1.15197	0.298	0.212	1	PDAC
WBP1	3.72641e-05	-0.544373	0.182	0.255	1	PDAC
VIRMA	3.80249e-05	0.765999	0.263	0.175	1	PDAC
PDLIM5	3.88281e-05	0.45926	0.482	0.394	1	PDAC
STX3	3.9397e-05	0.621359	0.268	0.18	1	PDAC
CBR1	3.96906e-05	0.907717	0.313	0.219	1	PDAC
RORA	3.99129e-05	-0.296178	0.213	0.301	1	PDAC
FBL	4.04726e-05	0.548	0.431	0.351	1	PDAC
CYP51A1	4.0622e-05	0.810798	0.41	0.331	1	PDAC
PHB	4.07288e-05	0.832507	0.466	0.377	1	PDAC
CACYBP	4.07529e-05	0.868727	0.403	0.32	1	PDAC
HES1	4.08346e-05	-0.848389	0.475	0.513	1	PDAC
ITCH	4.14373e-05	0.387916	0.317	0.214	1	PDAC
PRNP	4.20352e-05	-0.542043	0.265	0.342	1	PDAC
EMP3	4.20902e-05	0.776654	0.281	0.19	1	PDAC
TOP1	4.21251e-05	0.455162	0.599	0.556	1	PDAC
ATF3	4.23401e-05	0.262555	0.474	0.374	1	PDAC
NEDD4L	4.33781e-05	-0.567017	0.256	0.335	1	PDAC
MFSD6	4.38225e-05	0.378426	0.281	0.195	1	PDAC
SDHD	4.46129e-05	-0.316383	0.291	0.364	1	PDAC
TM7SF3	4.56342e-05	-0.423352	0.282	0.364	1	PDAC
GSPT1	4.57327e-05	0.505818	0.473	0.39	1	PDAC
PRPF40A	4.6004e-05	0.369378	0.514	0.433	1	PDAC
NTMT1	4.67392e-05	0.555497	0.269	0.18	1	PDAC
STARD10	4.77392e-05	0.945209	0.474	0.387	1	PDAC
ACOX1	5.00393e-05	0.885045	0.343	0.26	1	PDAC
TCERG1	5.00425e-05	0.588581	0.322	0.225	1	PDAC
TECR	5.00544e-05	0.651023	0.482	0.398	1	PDAC
DNAJB2	5.00823e-05	0.827728	0.304	0.223	1	PDAC
YTHDC1	5.02979e-05	-0.308954	0.454	0.537	1	PDAC
RPS13	5.07612e-05	-0.317751	0.834	0.881	1	PDAC
RELA	5.13603e-05	0.690036	0.318	0.223	1	PDAC
SCP2	5.19938e-05	0.671615	0.554	0.487	1	PDAC
RPS27L	5.2484e-05	-0.295543	0.568	0.667	1	PDAC
BNIP2	5.31529e-05	-0.957737	0.247	0.314	1	PDAC
CCND1	5.32197e-05	-1.78684	0.512	0.485	1	PDAC
DAG1	5.42735e-05	0.45283	0.382	0.284	1	PDAC
SHC1	5.52255e-05	0.43143	0.275	0.175	1	PDAC
CDV3	5.56443e-05	-0.519447	0.472	0.548	1	PDAC
UBE2H	5.60365e-05	0.757306	0.463	0.39	1	PDAC
DDX27	5.64017e-05	0.46038	0.443	0.351	1	PDAC
PATJ	5.66932e-05	0.432402	0.428	0.323	1	PDAC
YIPF5	5.72707e-05	0.869437	0.352	0.266	1	PDAC
SNRPD1	5.79534e-05	0.703141	0.485	0.431	1	PDAC
FAR1	5.80808e-05	0.434453	0.318	0.225	1	PDAC
DYNLT3	5.81402e-05	0.774978	0.355	0.266	1	PDAC
RPL29	5.86943e-05	-0.290166	0.909	0.909	1	PDAC
ERBIN	5.91007e-05	0.629343	0.438	0.353	1	PDAC
NOL3	5.91354e-05	0.582691	0.272	0.184	1	PDAC
MTLN	5.96201e-05	0.893348	0.298	0.206	1	PDAC
SF3B4	6.15836e-05	0.566885	0.319	0.225	1	PDAC
TPM1	6.21653e-05	-1.25245	0.671	0.628	1	PDAC
RASA2	6.25793e-05	0.706637	0.255	0.167	1	PDAC
GTPBP4	6.31419e-05	0.708316	0.308	0.216	1	PDAC
JKAMP	6.38361e-05	0.834499	0.283	0.193	1	PDAC
CSNK1G2	6.473e-05	0.84239	0.308	0.223	1	PDAC
IFNAR2	6.55967e-05	0.579819	0.251	0.165	1	PDAC
C15orf40	6.60041e-05	-0.846408	0.197	0.266	1	PDAC
MPC1	6.62111e-05	-0.470663	0.243	0.318	1	PDAC
PIN4	6.67786e-05	-0.586621	0.299	0.374	1	PDAC
C7orf50	6.91351e-05	-0.347933	0.284	0.361	1	PDAC
SUDS3	7.06935e-05	-0.436764	0.304	0.379	1	PDAC
ZNF24	7.09035e-05	-0.384426	0.254	0.335	1	PDAC
RETREG3	7.18287e-05	0.936402	0.27	0.182	1	PDAC
RAB2A	7.24472e-05	0.555628	0.575	0.545	1	PDAC
PNKD	7.35407e-05	-0.324429	0.352	0.424	1	PDAC
CAT	7.356e-05	-0.403951	0.232	0.307	1	PDAC
ASAH1	7.43915e-05	-0.304423	0.385	0.457	1	PDAC
DHRS3	7.46464e-05	0.692793	0.36	0.279	1	PDAC
ERH	7.49208e-05	-0.262505	0.482	0.565	1	PDAC
ORMDL1	7.54956e-05	-0.577943	0.31	0.379	1	PDAC
ISOC2	7.5623e-05	1.08432	0.319	0.236	1	PDAC
SNRPG	7.72568e-05	-0.275954	0.473	0.558	1	PDAC
PHF20L1	7.73487e-05	0.559344	0.394	0.305	1	PDAC
PSMB8	7.76872e-05	0.659505	0.49	0.409	1	PDAC
SRRM1	7.7844e-05	-0.387863	0.534	0.617	1	PDAC
RPL35A	7.823e-05	-0.299885	0.897	0.907	1	PDAC
MBNL2	7.97684e-05	0.52225	0.478	0.396	1	PDAC
HNMT	8.00575e-05	0.590406	0.34	0.245	1	PDAC
TALDO1	8.02596e-05	0.723761	0.477	0.409	1	PDAC
RHBDD2	8.07498e-05	0.782312	0.281	0.193	1	PDAC
ADSS	8.09011e-05	0.574478	0.38	0.299	1	PDAC
GPI	8.11318e-05	0.726046	0.415	0.327	1	PDAC
UBR5	8.12084e-05	0.342313	0.343	0.247	1	PDAC
MED1	8.13631e-05	0.513524	0.27	0.18	1	PDAC
CSNK1A1	8.17271e-05	0.355146	0.616	0.578	1	PDAC
ARFIP1	8.18874e-05	0.780054	0.285	0.195	1	PDAC
VPS29	8.39371e-05	-0.322428	0.368	0.452	1	PDAC
CRTAP	8.5057e-05	-0.756652	0.191	0.258	1	PDAC
IMPACT	8.50956e-05	1.21681	0.251	0.177	1	PDAC
KNOP1	8.70569e-05	0.501257	0.385	0.29	1	PDAC
COPE	8.71903e-05	0.639495	0.527	0.463	1	PDAC
DNPH1	8.97967e-05	1.10712	0.43	0.359	1	PDAC
MBOAT7	9.14445e-05	1.14551	0.262	0.182	1	PDAC
PRR13	9.45456e-05	0.663713	0.541	0.481	1	PDAC
NFU1	9.461e-05	-0.423088	0.212	0.288	1	PDAC
NDUFA6	9.53476e-05	-0.312765	0.341	0.413	1	PDAC
SCAMP2	9.60455e-05	0.669136	0.351	0.26	1	PDAC
RBM33	9.63258e-05	0.404872	0.37	0.277	1	PDAC
TNRC6A	9.68709e-05	-0.514986	0.369	0.437	1	PDAC
SOCS3	9.69365e-05	-2.95416	0.216	0.262	1	PDAC
IQGAP2	9.99512e-05	-0.477765	0.294	0.372	1	PDAC
SELENOF	0.000100159	0.592424	0.538	0.472	1	PDAC
DDAH2	0.000100204	0.558393	0.458	0.361	1	PDAC
TEX264	0.000101948	-0.255468	0.252	0.32	1	PDAC
NOSIP	0.000103499	0.639699	0.372	0.277	1	PDAC
HERPUD1	0.000104126	-0.468909	0.484	0.576	1	PDAC
SNHG32	0.000104763	0.52962	0.486	0.398	1	PDAC
ATRAID	0.000107558	-0.385019	0.392	0.468	1	PDAC
ZNF358	0.000107956	-0.349293	0.207	0.281	1	PDAC
MAP2K2	0.000108324	0.824997	0.45	0.37	1	PDAC
PRRC1	0.000108829	0.786992	0.298	0.212	1	PDAC
ACBD5	0.000109406	0.821593	0.266	0.186	1	PDAC
UBE2Z	0.000110381	0.852522	0.384	0.294	1	PDAC
PDLIM1	0.000111074	-0.65343	0.434	0.491	1	PDAC
TXNDC9	0.000112153	0.395703	0.253	0.167	1	PDAC
XIAP	0.000112799	0.633934	0.432	0.355	1	PDAC
CALML4	0.000114789	0.625656	0.29	0.197	1	PDAC
TIMM10	0.000118688	-0.661505	0.235	0.307	1	PDAC
TRABD	0.000120565	0.430335	0.287	0.199	1	PDAC
TMEM208	0.000120572	0.987918	0.437	0.359	1	PDAC
GOLGA2	0.000122749	0.434671	0.418	0.327	1	PDAC
SERPINA3	0.00012284	1.26813	0.378	0.329	1	PDAC
PLA2G12A	0.000126984	-0.655834	0.193	0.262	1	PDAC
NCOR1	0.000127915	-0.54817	0.399	0.468	1	PDAC
EAPP	0.000131327	-0.457597	0.34	0.405	1	PDAC
TSPAN15	0.000133525	0.774766	0.309	0.223	1	PDAC
RAB5A	0.000135249	0.408176	0.371	0.281	1	PDAC
VPS35	0.000136158	0.546612	0.437	0.364	1	PDAC
NAA20	0.000136473	-0.432323	0.316	0.39	1	PDAC
STAU1	0.000141838	0.607108	0.51	0.45	1	PDAC
PAFAH1B2	0.000143156	0.734635	0.376	0.292	1	PDAC
ARL16	0.000144427	-0.623534	0.243	0.314	1	PDAC
MAP3K2	0.000145176	0.519126	0.424	0.346	1	PDAC
PAFAH1B3	0.000145207	1.01037	0.264	0.184	1	PDAC
CEBPZOS	0.000146136	-0.402318	0.253	0.325	1	PDAC
YTHDF3	0.000149886	0.921329	0.304	0.223	1	PDAC
HIF1A	0.000151608	0.563115	0.506	0.437	1	PDAC
HECTD1	0.000152141	0.572957	0.459	0.383	1	PDAC
DESI2	0.000152328	0.584486	0.256	0.171	1	PDAC
PYCARD	0.000155384	0.81402	0.326	0.238	1	PDAC
ZNF33A	0.000155496	-0.621512	0.257	0.323	1	PDAC
SLC35B1	0.000157368	0.741593	0.28	0.195	1	PDAC
ATL3	0.000161185	0.303177	0.348	0.258	1	PDAC
GCC2	0.000161394	0.36841	0.613	0.578	1	PDAC
PHLDA1	0.000163075	-0.253628	0.306	0.199	1	PDAC
EIF3H	0.000167802	0.439681	0.594	0.567	1	PDAC
CYB561	0.000168186	0.819636	0.263	0.182	1	PDAC
CHMP2B	0.000168647	0.664644	0.426	0.364	1	PDAC
CAPN1	0.000169005	0.592273	0.445	0.366	1	PDAC
SMIM14	0.000170116	0.322256	0.456	0.37	1	PDAC
UBE2N	0.000171663	-0.370499	0.281	0.353	1	PDAC
HEBP2	0.000171866	0.664027	0.523	0.465	1	PDAC
SP3	0.00017428	0.459317	0.349	0.258	1	PDAC
BRD4	0.000175396	0.603327	0.487	0.407	1	PDAC
NSF	0.000175552	0.735325	0.279	0.199	1	PDAC
ZYX	0.000175686	0.766472	0.356	0.275	1	PDAC
FAM214A	0.000175899	-1.25439	0.191	0.253	1	PDAC
CYTH2	0.000178227	0.783143	0.378	0.299	1	PDAC
FAM126B	0.000179435	0.867371	0.257	0.177	1	PDAC
RRAGA	0.00018105	-0.40255	0.202	0.268	1	PDAC
MAT2A	0.000184501	-0.724844	0.358	0.431	1	PDAC
AC245297.3	0.000185037	-0.740404	0.303	0.368	1	PDAC
STRN3	0.000185933	0.974406	0.296	0.214	1	PDAC
ARFGEF2	0.000194279	0.871476	0.283	0.206	1	PDAC
SHISA5	0.000194461	0.677021	0.376	0.292	1	PDAC
VDAC3	0.00019582	-0.571475	0.26	0.327	1	PDAC
KARS	0.000195979	0.635135	0.326	0.24	1	PDAC
WDR45B	0.000195994	0.491637	0.437	0.366	1	PDAC
DNAJC3	0.000197283	0.561327	0.462	0.392	1	PDAC
FCGRT	0.000199439	-0.313768	0.433	0.506	1	PDAC
PRRC2B	0.00020506	-0.406425	0.364	0.437	1	PDAC
CAMSAP2	0.000207066	0.325037	0.265	0.182	1	PDAC
ARHGEF12	0.000212755	0.272484	0.487	0.413	1	PDAC
GSK3B	0.000215818	0.566936	0.304	0.216	1	PDAC
PPFIBP1	0.000216551	-0.784953	0.352	0.411	1	PDAC
ZMIZ1	0.000219265	-0.368763	0.227	0.303	1	PDAC
RCC2	0.000221972	0.857361	0.321	0.242	1	PDAC
FLOT1	0.000222745	0.473531	0.465	0.385	1	PDAC
GNAI2	0.0002229	-0.512929	0.46	0.517	1	PDAC
FRMD4B	0.0002243	0.803896	0.287	0.208	1	PDAC
TCF25	0.000230071	0.530795	0.623	0.569	1	PDAC
CTDSPL	0.000232536	-0.41096	0.267	0.338	1	PDAC
YIF1A	0.000234028	0.848786	0.374	0.301	1	PDAC
FAM120AOS	0.000234252	0.706797	0.372	0.294	1	PDAC
C19orf53	0.000234339	-0.291545	0.501	0.58	1	PDAC
HIGD2A	0.000241676	-0.369753	0.431	0.491	1	PDAC
SCAF1	0.000244072	0.913606	0.267	0.186	1	PDAC
DNAJC5	0.000244753	0.675765	0.26	0.182	1	PDAC
SYMPK	0.0002457	0.732302	0.268	0.19	1	PDAC
ATP2B1	0.000245911	-1.02698	0.247	0.314	1	PDAC
TCEAL8	0.000246471	-0.506347	0.297	0.37	1	PDAC
GRHPR	0.00024826	-0.320669	0.304	0.379	1	PDAC
PSMD4	0.000250767	0.703824	0.481	0.442	1	PDAC
TNRC18	0.000250889	0.85051	0.327	0.242	1	PDAC
EIF3B	0.000251504	0.346943	0.401	0.318	1	PDAC
RAB3GAP1	0.000270938	0.370573	0.308	0.221	1	PDAC
SLC25A24	0.000271205	0.499478	0.336	0.249	1	PDAC
YY1AP1	0.000272909	0.62994	0.258	0.175	1	PDAC
ORMDL2	0.0002782	0.750314	0.326	0.245	1	PDAC
HNRNPUL2	0.000279873	0.603363	0.4	0.314	1	PDAC
NOP58	0.000282448	0.455361	0.36	0.271	1	PDAC
PLAAT4	0.000284913	0.885899	0.264	0.184	1	PDAC
LPIN2	0.000287771	0.716008	0.282	0.208	1	PDAC
TMCO3	0.000296595	0.670185	0.344	0.266	1	PDAC
PTPN11	0.000297659	-0.329384	0.301	0.37	1	PDAC
NUCB2	0.000307503	-0.318148	0.324	0.39	1	PDAC
PPP1R9A	0.000315239	-0.6302	0.266	0.333	1	PDAC
PPP2R2D	0.000315346	-0.945965	0.217	0.286	1	PDAC
SNRPD3	0.000316997	-0.329064	0.422	0.483	1	PDAC
AUP1	0.00031783	0.579349	0.431	0.351	1	PDAC
LRBA	0.000321486	0.724151	0.335	0.255	1	PDAC
MRPS35	0.00032585	0.816572	0.325	0.249	1	PDAC
KDSR	0.000327465	-0.453139	0.277	0.342	1	PDAC
RAB1B	0.000327708	0.670293	0.375	0.288	1	PDAC
WTAP	0.000331846	-0.767908	0.367	0.426	1	PDAC
[truncated: 2,835 more rows]
