# Supplementary material for: Single-Cell RNA Sequencing Analysis Reveals Metabolic Changes in Epithelial Glycosphingolipids and Establishes a Prognostic Risk Model for Pancreatic Cancer
Source: Diagnostics (Basel). 2024 May 24;14(11):1094. doi: 10.3390/diagnostics14111094 (PMC11171987; doi:10.3390/diagnostics14111094)
Supplement: Supplementary file 1 [file diagnostics-14-01094-s001.zip › Table S3 DEG.epicell.Metabolism.highvslow.xls]

## Sheet: DEG.epicell.Metabolism.highvslo
gene	p_val	avg_log2FC	pct.1	pct.2	p_val_adj	cluster
SCG3	5.41997e-248	-6.58065	0.005	0.399	1.47889e-243	high
MIR7-3HG	1.49251e-233	-6.87386	0.003	0.357	4.07246e-229	high
SCG2	1.60137e-233	-6.87069	0.005	0.39	4.36951e-229	high
GAD2	8.86383e-230	-6.05636	0.003	0.357	2.41858e-225	high
SLC30A8	1.59321e-229	-6.32017	0.005	0.385	4.34723e-225	high
CHGA	5.41166e-225	-7.2644	0.006	0.385	1.47663e-220	high
TCEAL2	1.1025e-221	-6.60213	0.004	0.352	3.00828e-217	high
NKX2-2	2.99168e-219	-7.33228	0.002	0.329	8.16309e-215	high
PTPRN	2.5596e-214	-6.36157	0.005	0.357	6.98413e-210	high
SYT4	1.19619e-212	-7.11391	0.002	0.324	3.26393e-208	high
KCNMB2	1.34524e-208	-6.83847	0.004	0.338	3.67062e-204	high
PCSK2	1.27248e-204	-6.18737	0.005	0.347	3.47209e-200	high
CPLX2	3.81658e-198	-7.37428	0.002	0.3	1.04139e-193	high
STMN2	2.08433e-197	-5.28731	0.005	0.338	5.68731e-193	high
ABCC9	4.9724e-196	-4.98973	0.006	0.343	1.35677e-191	high
SCGN	5.11511e-196	-5.99822	0.014	0.413	1.39571e-191	high
NFASC	5.12955e-194	-5.45121	0.007	0.352	1.39965e-189	high
KCNJ6	2.09106e-190	-5.15211	0.006	0.338	5.70566e-186	high
SHISAL2B	1.40027e-188	-6.4897	0.003	0.296	3.82077e-184	high
NEUROD1	4.21683e-187	-6.43337	0.004	0.305	1.1506e-182	high
ABCC8	1.00702e-183	-5.61418	0.008	0.347	2.74775e-179	high
TSPAN7	3.39355e-180	-3.46315	0.019	0.437	9.25963e-176	high
CRYBA2	5.85366e-177	-6.62615	0.004	0.291	1.59723e-172	high
CHGB	5.19936e-167	-6.44724	0.017	0.394	1.4187e-162	high
ELAVL4	1.18218e-164	-5.42043	0.003	0.263	3.22569e-160	high
SSTR2	1.18624e-164	-5.95474	0.005	0.291	3.23678e-160	high
CELF4	2.20367e-159	-5.5959	0.005	0.277	6.01293e-155	high
ST18	2.76264e-159	-5.33676	0.005	0.277	7.53813e-155	high
FXYD6	3.91751e-159	-3.46828	0.022	0.423	1.06893e-154	high
RAB3C	6.25896e-158	-5.48814	0.006	0.291	1.70782e-153	high
KIF5C	8.0256e-156	-4.26433	0.008	0.31	2.18987e-151	high
CHN1	7.92017e-155	-3.48264	0.02	0.399	2.1611e-150	high
DPP6	1.4298e-153	-5.96087	0.004	0.258	3.90135e-149	high
PCSK1	1.47175e-152	-6.42004	0.003	0.254	4.01581e-148	high
MAGI2-AS3	3.00283e-152	-2.69526	0.034	0.484	8.19351e-148	high
ENPP2	1.61927e-141	-3.65912	0.015	0.347	4.41834e-137	high
KIF1A	8.73297e-141	-6.12008	0.009	0.291	2.38288e-136	high
RCAN2	1.29119e-140	-3.59118	0.018	0.362	3.52315e-136	high
PLCXD3	1.31377e-138	-4.85278	0.008	0.286	3.58476e-134	high
ZBTB16	2.42521e-138	-3.31443	0.096	0.685	6.61744e-134	high
ERO1B	3.08278e-138	-4.98858	0.083	0.615	8.41166e-134	high
SLC7A2	2.12677e-135	-3.94637	0.041	0.474	5.80311e-131	high
MAP1B	2.74743e-134	-3.18735	0.108	0.7	7.49665e-130	high
CD200	1.70751e-133	-3.12025	0.013	0.319	4.65912e-129	high
NRXN1	1.87498e-132	-1.74951	0.013	0.315	5.11607e-128	high
CD36	8.21062e-132	-3.84992	0.008	0.277	2.24035e-127	high
PCDH17	8.61788e-129	-2.72062	0.055	0.535	2.35147e-124	high
FGFR1	6.8292e-125	-3.21103	0.056	0.521	1.86341e-120	high
RAMP2	2.69398e-123	-2.98213	0.031	0.413	7.35078e-119	high
A1BG	8.3234e-122	-2.81515	0.024	0.371	2.27112e-117	high
SOCS2	5.82779e-119	-2.98845	0.024	0.362	1.59017e-114	high
NOVA1	2.00542e-118	-3.99325	0.03	0.39	5.47198e-114	high
CLEC14A	8.44521e-117	-3.31319	0.011	0.277	2.30436e-112	high
CYYR1	3.27987e-116	-3.19794	0.013	0.291	8.94945e-112	high
CPE	1.18286e-115	-3.92666	0.116	0.643	3.22754e-111	high
PARVB	3.79171e-115	-2.56441	0.037	0.418	1.03461e-110	high
ZNF385D	2.60385e-114	-3.38154	0.012	0.277	7.10486e-110	high
WNT4	8.04627e-113	-4.14091	0.016	0.3	2.19551e-108	high
TMOD1	2.22408e-111	-4.03813	0.013	0.277	6.06862e-107	high
OTULINL	9.05554e-110	-3.5555	0.025	0.347	2.47089e-105	high
ZNF667-AS1	1.7124e-109	-2.92209	0.027	0.362	4.67246e-105	high
CACNA1A	7.46871e-109	-3.40919	0.023	0.333	2.03791e-104	high
F10	4.00788e-107	-4.83536	0.017	0.296	1.09359e-102	high
SLC29A4	2.02333e-105	-4.57105	0.011	0.254	5.52085e-101	high
ADAMTS4	3.6233e-105	-3.69212	0.013	0.272	9.88653e-101	high
SNAP25	7.27037e-105	-3.44255	0.022	0.324	1.98379e-100	high
NRCAM	1.73339e-103	-3.37556	0.031	0.366	4.72972e-99	high
UCHL1	4.41178e-102	-3.23375	0.016	0.286	1.2038e-97	high
CDH5	7.3027e-100	-2.94966	0.02	0.305	1.99261e-95	high
COX7A1	2.12679e-99	-2.19969	0.048	0.441	5.80316e-95	high
SLC22A17	1.11952e-97	-3.24934	0.03	0.352	3.05473e-93	high
TCF4	1.45305e-94	-2.83709	0.103	0.587	3.9648e-90	high
ADGRA2	1.13411e-93	-3.01675	0.017	0.272	3.09454e-89	high
ADGRL4	2.24594e-92	-3.28027	0.016	0.268	6.12827e-88	high
SNHG14	2.89398e-91	-2.91696	0.14	0.653	7.89652e-87	high
CACNA2D1	3.27141e-91	-2.89215	0.021	0.291	8.92638e-87	high
NUPR2	2.84917e-90	-4.16145	0.016	0.263	7.77424e-86	high
ECSCR	4.34009e-90	-3.55807	0.017	0.268	1.18424e-85	high
CCND2	6.41538e-90	-1.89855	0.063	0.469	1.7505e-85	high
RASD1	4.12536e-89	-2.39381	0.058	0.446	1.12564e-84	high
BEX1	4.40866e-89	-3.93169	0.05	0.404	1.20295e-84	high
GLT8D2	8.50839e-89	-2.34022	0.019	0.277	2.3216e-84	high
SCG5	1.47863e-88	-5.69993	0.053	0.404	4.0346e-84	high
ADGRF5	4.21343e-88	-3.61625	0.02	0.282	1.14968e-83	high
EBF1	1.19803e-87	-3.24305	0.018	0.272	3.26894e-83	high
GNG4	4.36018e-86	-3.72534	0.018	0.268	1.18972e-81	high
CD34	9.24858e-86	-2.9137	0.017	0.263	2.52357e-81	high
S100A11	2.42116e-84	3.21933	0.939	0.732	6.60637e-80	high
SYT7	2.28966e-83	-3.29415	0.039	0.357	6.24757e-79	high
KRT19	3.06157e-82	3.9901	0.864	0.183	8.3538e-78	high
RAB26	7.75772e-82	-3.64838	0.018	0.258	2.11677e-77	high
SYP	1.38643e-81	-3.15292	0.027	0.305	3.78302e-77	high
GPX3	3.28485e-81	-2.58268	0.052	0.399	8.96304e-77	high
SOX5	4.24966e-81	-2.21472	0.026	0.3	1.15956e-76	high
LMO2	6.3264e-80	-2.65597	0.047	0.38	1.72622e-75	high
COL15A1	1.91328e-78	-3.83431	0.029	0.305	5.22057e-74	high
PLVAP	2.78394e-78	-3.44603	0.033	0.319	7.59625e-74	high
APLP1	2.38853e-77	-3.40693	0.031	0.31	6.51735e-73	high
TIE1	3.29168e-77	-2.76948	0.018	0.254	8.98167e-73	high
GNG2	1.29371e-76	-1.95909	0.03	0.31	3.53001e-72	high
FLT1	1.52992e-74	-3.3139	0.026	0.282	4.17453e-70	high
FHL1	2.54464e-74	-2.41765	0.03	0.305	6.94332e-70	high
LHFPL6	2.92529e-74	-3.29849	0.036	0.324	7.98194e-70	high
CAVIN2	5.88622e-74	-3.65617	0.029	0.296	1.60611e-69	high
S100A6	8.05311e-74	3.15516	0.958	0.789	2.19737e-69	high
KCNMA1	8.68688e-74	-2.88674	0.035	0.319	2.3703e-69	high
CSRNP3	9.77662e-74	-2.96559	0.024	0.272	2.66765e-69	high
CD93	1.29875e-73	-2.91926	0.031	0.305	3.54378e-69	high
ROBO1	1.77529e-72	-2.77338	0.026	0.277	4.84406e-68	high
PAK3	1.19629e-71	-3.80886	0.053	0.376	3.2642e-67	high
CALCRL	4.62628e-71	-3.04271	0.031	0.296	1.26233e-66	high
THSD7A	2.94423e-70	-2.79252	0.037	0.319	8.03363e-66	high
TTR	4.82922e-70	-7.13816	0.068	0.404	1.3177e-65	high
BNIP3	1.30736e-69	-2.82359	0.089	0.484	3.56727e-65	high
VWF	1.2432e-68	-2.61613	0.031	0.296	3.39219e-64	high
DACH1	1.33052e-68	-2.44648	0.04	0.329	3.63045e-64	high
NDN	3.23853e-67	-1.80309	0.033	0.3	8.83664e-63	high
MAPK10	4.77754e-67	-2.54602	0.05	0.362	1.3036e-62	high
MAGI2	7.9473e-67	-2.55073	0.035	0.305	2.1685e-62	high
APOLD1	2.12323e-66	-2.71483	0.034	0.3	5.79343e-62	high
PECAM1	5.65233e-66	-2.94743	0.058	0.376	1.54229e-61	high
KIAA1324	7.75701e-66	-3.0164	0.063	0.39	2.11658e-61	high
TUBA1A	3.34392e-65	-1.9499	0.256	0.761	9.12422e-61	high
PAX6	4.21205e-65	-3.75607	0.034	0.291	1.1493e-60	high
EGFL7	1.87724e-64	-2.37138	0.086	0.451	5.12224e-60	high
ZNF483	3.22767e-64	-3.51577	0.038	0.305	8.80702e-60	high
BCAM	1.15165e-63	-2.18477	0.104	0.493	3.1424e-59	high
ANXA6	9.63768e-63	-1.57359	0.089	0.465	2.62974e-58	high
SYT11	1.07193e-62	-1.58283	0.037	0.305	2.92486e-58	high
SEMA5A	1.35582e-62	-2.42161	0.029	0.272	3.6995e-58	high
FKBP5	1.83618e-62	-2.02967	0.278	0.751	5.01019e-58	high
MEG3	6.10128e-61	-3.90414	0.066	0.38	1.66479e-56	high
IGFBP5	2.16653e-60	-1.92151	0.124	0.545	5.91158e-56	high
MUC1	9.6922e-60	3.15636	0.788	0.211	2.64461e-55	high
EDIL3	3.60151e-59	-1.31551	0.058	0.366	9.82708e-55	high
TNS2	6.13786e-59	-2.46103	0.057	0.357	1.67478e-54	high
BEX4	9.52024e-58	-2.35546	0.096	0.455	2.59769e-53	high
SCGB2A1	1.76716e-57	-4.5768	0.049	0.319	4.82187e-53	high
C19orf33	7.51776e-56	4.20335	0.706	0.169	2.0513e-51	high
SNRPN	1.03941e-55	-2.1769	0.157	0.559	2.83613e-51	high
ICA1L	1.46129e-55	-2.34985	0.031	0.263	3.98728e-51	high
RHOBTB3	2.79812e-55	-2.44873	0.199	0.629	7.63496e-51	high
CLDN5	4.9578e-55	-2.64921	0.033	0.268	1.35278e-50	high
TSPYL2	5.23552e-55	-1.93546	0.144	0.554	1.42856e-50	high
PCSK1N	1.3057e-54	-5.32865	0.102	0.427	3.56273e-50	high
LGALS3	1.43553e-54	3.2123	0.783	0.385	3.91698e-50	high
PDGFRB	2.43632e-54	-2.51969	0.034	0.268	6.64775e-50	high
KRT18	2.69717e-54	3.21953	0.792	0.521	7.35949e-50	high
KRT7	4.04644e-54	3.73348	0.708	0.131	1.10411e-49	high
APBB1	6.62936e-54	-2.0321	0.061	0.357	1.80889e-49	high
XIST	1.84915e-53	-2.28512	0.225	0.681	5.0456e-49	high
ADAMTS1	2.76714e-53	-2.35085	0.051	0.324	7.55042e-49	high
NID1	3.71062e-53	-2.4484	0.033	0.263	1.01248e-48	high
LCN2	9.80179e-53	4.95392	0.689	0.146	2.67452e-48	high
EPB41L3	1.60683e-52	-2.18596	0.032	0.258	4.38441e-48	high
MPDZ	5.18182e-52	-1.96267	0.031	0.254	1.41391e-47	high
PLEKHO1	9.28655e-52	-1.34958	0.051	0.324	2.53393e-47	high
CACNA1C	1.13621e-51	-2.09749	0.051	0.319	3.10027e-47	high
PAPSS2	1.27375e-51	-2.4097	0.068	0.362	3.47557e-47	high
DLC1	2.53532e-50	-2.22144	0.047	0.3	6.91786e-46	high
PLCB1	2.57886e-50	-2.33726	0.062	0.343	7.03667e-46	high
JAM3	8.36998e-50	-1.89189	0.041	0.282	2.28383e-45	high
MMP7	9.54548e-50	5.30337	0.654	0.117	2.60458e-45	high
AKT3	2.40907e-49	-1.65574	0.098	0.437	6.5734e-45	high
EVL	3.93415e-49	-1.80581	0.06	0.343	1.07347e-44	high
PTP4A3	3.6226e-48	-2.28765	0.061	0.333	9.88462e-44	high
NLRP1	2.9097e-47	-1.59159	0.041	0.277	7.9394e-43	high
BTG2	4.9436e-47	-2.11144	0.394	0.817	1.34891e-42	high
CADPS	1.03562e-46	-2.02777	0.054	0.315	2.82579e-42	high
TMOD2	1.14105e-46	-1.85158	0.041	0.272	3.11347e-42	high
NUAK1	3.01307e-46	-2.11687	0.045	0.282	8.22145e-42	high
CLDN4	7.09062e-46	3.31199	0.701	0.263	1.93475e-41	high
KRT8	1.3285e-45	2.35817	0.804	0.535	3.62495e-41	high
S100A10	1.35611e-45	1.94777	0.903	0.695	3.70028e-41	high
PLCB4	5.20053e-45	-1.87178	0.063	0.333	1.41902e-40	high
PFN2	1.01889e-44	-2.02653	0.097	0.408	2.78016e-40	high
AGR2	2.01454e-44	2.97456	0.674	0.136	5.49686e-40	high
CHST9	2.27749e-44	-2.15229	0.05	0.296	6.21435e-40	high
CLEC11A	6.76715e-44	-0.979092	0.04	0.268	1.84649e-39	high
HOPX	7.47004e-44	-1.0604	0.078	0.371	2.03828e-39	high
MAP2	7.98721e-44	-1.6584	0.086	0.39	2.17939e-39	high
ABAT	1.01057e-43	-2.64128	0.076	0.352	2.75745e-39	high
GSTP1	1.34246e-43	2.19791	0.825	0.709	3.66305e-39	high
TACSTD2	2.58544e-43	3.85092	0.612	0.108	7.05463e-39	high
SLPI	3.72235e-43	3.8255	0.656	0.16	1.01568e-38	high
STXBP1	3.86311e-43	-1.81895	0.086	0.38	1.05409e-38	high
A2M	4.0682e-43	-2.83298	0.097	0.394	1.11005e-38	high
ANXA4	6.64467e-43	3.05323	0.722	0.352	1.81307e-38	high
PDK4	1.97473e-42	-2.25653	0.215	0.615	5.38825e-38	high
SLC7A8	4.90798e-42	-2.10302	0.076	0.347	1.33919e-37	high
DPYSL3	1.72179e-41	-1.46785	0.093	0.394	4.69809e-37	high
CBX6	4.99033e-41	-1.57523	0.145	0.493	1.36166e-36	high
SNHG19	6.13051e-41	-2.16047	0.107	0.408	1.67277e-36	high
ZSCAN16-AS1	6.20994e-41	-1.77162	0.115	0.432	1.69444e-36	high
KCTD12	1.24711e-40	-1.13544	0.141	0.488	3.40286e-36	high
LAMA4	1.3683e-40	-1.90916	0.059	0.305	3.73353e-36	high
NEXN	1.52987e-40	-2.4981	0.041	0.254	4.17439e-36	high
ITPR1	1.56365e-40	-1.94088	0.064	0.319	4.26659e-36	high
GFOD1	2.11662e-40	-2.12011	0.043	0.258	5.77541e-36	high
LYZ	2.1964e-40	2.28707	0.723	0.211	5.9931e-36	high
ZEB1	2.21739e-40	-1.53262	0.107	0.418	6.05036e-36	high
CD99	9.69884e-40	-1.67528	0.406	0.751	2.64642e-35	high
TMC5	1.16091e-39	4.29067	0.576	0.089	3.16765e-35	high
ELF3	1.26717e-39	2.34731	0.723	0.352	3.45759e-35	high
MEF2C	2.39679e-39	-2.3851	0.071	0.324	6.53988e-35	high
GRASP	2.40706e-39	-1.27864	0.052	0.286	6.56789e-35	high
S100A14	2.97031e-39	3.57325	0.6	0.117	8.10479e-35	high
ITM2A	3.56189e-39	-2.08412	0.042	0.254	9.71898e-35	high
TMSB10	7.98994e-39	1.15598	0.976	0.878	2.18014e-34	high
RPL28	8.23908e-39	1.00922	0.976	0.887	2.24811e-34	high
FXYD3	1.00646e-38	4.23586	0.685	0.329	2.74623e-34	high
ZNF331	1.13318e-38	-2.43286	0.125	0.446	3.09199e-34	high
CYBA	1.91846e-38	2.23819	0.773	0.474	5.23471e-34	high
MIR29B2CHG	4.53528e-38	-2.82138	0.14	0.455	1.2375e-33	high
LIMCH1	7.02559e-38	-1.62262	0.106	0.404	1.917e-33	high
MAN1A1	7.36833e-38	-1.31894	0.198	0.559	2.01052e-33	high
SDC2	8.24716e-38	-1.2121	0.07	0.329	2.25032e-33	high
SETBP1	9.4575e-38	-1.95552	0.066	0.319	2.58057e-33	high
ANXA2	1.70591e-37	1.69018	0.85	0.643	4.65474e-33	high
LAMB3	2.71049e-37	3.25767	0.58	0.103	7.39583e-33	high
PKIG	2.89836e-37	-1.69659	0.146	0.469	7.90848e-33	high
PPDPF	5.57475e-37	2.20841	0.774	0.681	1.52113e-32	high
VAMP2	1.12735e-36	-1.36632	0.332	0.7	3.07608e-32	high
ID4	1.68622e-36	-0.537749	0.072	0.338	4.60102e-32	high
SASH1	2.48886e-36	-1.92906	0.086	0.347	6.7911e-32	high
BEX2	6.39019e-36	-2.4236	0.131	0.418	1.74363e-31	high
SDC4	6.87336e-36	2.41068	0.675	0.225	1.87547e-31	high
SLC36A4	7.19195e-36	-2.20471	0.08	0.338	1.96239e-31	high
SPART	1.47928e-35	-1.17157	0.099	0.39	4.03637e-31	high
PIK3R3	1.82905e-35	-1.99408	0.079	0.333	4.99075e-31	high
ISL1	2.8551e-35	-2.65601	0.048	0.254	7.79042e-31	high
LSR	4.01563e-35	2.98364	0.66	0.31	1.0957e-30	high
ATP2B1	4.35447e-35	-1.49456	0.233	0.61	1.18816e-30	high
LGALS4	4.94713e-35	2.78726	0.61	0.146	1.34987e-30	high
ENG	6.55599e-35	-2.35486	0.062	0.286	1.78887e-30	high
S100P	6.84851e-35	3.13976	0.609	0.174	1.86868e-30	high
TUSC3	7.92007e-35	-1.51032	0.174	0.507	2.16107e-30	high
GPRC5A	1.10154e-34	2.92244	0.573	0.131	3.00566e-30	high
NR4A3	1.28802e-34	-2.06959	0.068	0.305	3.51448e-30	high
TMX4	1.29581e-34	-1.3094	0.244	0.615	3.53575e-30	high
PDCD4	4.17755e-34	-2.08847	0.353	0.756	1.13989e-29	high
RRAGD	5.0562e-34	-1.85771	0.048	0.254	1.37964e-29	high
TPPP3	5.77708e-34	-1.86543	0.098	0.376	1.57633e-29	high
CLIC1	8.19795e-34	1.7438	0.823	0.742	2.23689e-29	high
MCAM	1.22555e-33	-2.27388	0.071	0.305	3.34403e-29	high
IFI27	1.31073e-33	1.77674	0.803	0.385	3.57647e-29	high
NCALD	1.36278e-33	-1.7369	0.064	0.291	3.71848e-29	high
MT1X	1.40706e-33	-2.34991	0.317	0.657	3.83931e-29	high
EID1	1.91038e-33	-1.20089	0.499	0.789	5.21268e-29	high
SMIM22	2.69729e-33	2.68482	0.64	0.291	7.35982e-29	high
RGS16	3.30329e-33	-1.64892	0.062	0.286	9.01335e-29	high
MYH10	3.42336e-33	-1.63153	0.073	0.315	9.34098e-29	high
FERMT2	3.93968e-33	-1.43141	0.107	0.385	1.07498e-28	high
LAD1	4.16973e-33	4.5697	0.488	0.052	1.13775e-28	high
KLHL42	4.71516e-33	-1.90874	0.116	0.404	1.28658e-28	high
MAL2	6.50325e-33	3.67517	0.593	0.235	1.77448e-28	high
MYL6B	7.01426e-33	-1.31811	0.191	0.531	1.91391e-28	high
CYP3A5	9.00502e-33	2.15657	0.571	0.127	2.45711e-28	high
PRCP	1.80863e-32	-1.75393	0.121	0.404	4.93503e-28	high
OAZ2	1.93295e-32	-1.29239	0.173	0.493	5.27424e-28	high
MXRA7	3.28354e-32	-0.925091	0.17	0.507	8.95948e-28	high
HDGFL3	3.53268e-32	-1.20339	0.163	0.488	9.63926e-28	high
RIC3	9.23251e-32	-2.39484	0.075	0.31	2.51918e-27	high
REV3L	9.61222e-32	-1.52051	0.176	0.502	2.62279e-27	high
SLC44A4	1.08358e-31	3.04864	0.58	0.169	2.95666e-27	high
ESAM	1.2693e-31	-2.29794	0.062	0.272	3.46342e-27	high
COL4A1	1.27141e-31	-2.92153	0.131	0.399	3.46917e-27	high
ACAT1	1.4967e-31	-1.44759	0.129	0.418	4.0839e-27	high
CD24	3.9743e-31	1.97001	0.747	0.455	1.08443e-26	high
FXYD2	6.70052e-31	-1.02462	0.115	0.399	1.8283e-26	high
MYO1B	1.01349e-30	-1.40403	0.218	0.549	2.7654e-26	high
GCH1	1.26784e-30	-2.04314	0.074	0.3	3.45942e-26	high
MYEF2	1.8736e-30	-2.38775	0.077	0.305	5.1123e-26	high
ALDH1A1	2.08186e-30	-2.10903	0.226	0.563	5.68057e-26	high
ITGA2	2.21329e-30	3.12438	0.567	0.197	6.03918e-26	high
TSPAN8	2.43485e-30	3.13353	0.558	0.16	6.64374e-26	high
CTSE	2.98477e-30	2.82642	0.557	0.136	8.14424e-26	high
CDC42EP3	3.73483e-30	-1.33636	0.182	0.488	1.01909e-25	high
PPM1K	3.78394e-30	-1.81481	0.082	0.319	1.03249e-25	high
SSBP4	3.87051e-30	-1.40516	0.193	0.507	1.05611e-25	high
SERINC2	4.51293e-30	3.44071	0.524	0.122	1.2314e-25	high
DDX5	4.80904e-30	-0.810026	0.76	0.977	1.31219e-25	high
DSG2	7.80851e-30	3.25882	0.554	0.174	2.13063e-25	high
QPCT	8.74535e-30	-1.72794	0.125	0.39	2.38626e-25	high
CEACAM6	9.08435e-30	3.22659	0.538	0.127	2.47875e-25	high
ABHD14A	1.07849e-29	-1.2761	0.123	0.394	2.94276e-25	high
ST14	1.12747e-29	3.30261	0.504	0.103	3.07641e-25	high
INS	1.23341e-29	-5.79686	0.147	0.423	3.36548e-25	high
CADM1	1.23872e-29	-1.58633	0.117	0.385	3.37996e-25	high
SMARCA1	1.28276e-29	-1.44377	0.189	0.502	3.50013e-25	high
CSGALNACT1	2.20791e-29	-2.04294	0.061	0.268	6.02449e-25	high
PLXND1	2.34763e-29	-1.32531	0.077	0.305	6.40574e-25	high
MAFB	3.60816e-29	-1.53355	0.128	0.408	9.84523e-25	high
PARM1	3.78435e-29	-1.13482	0.09	0.338	1.0326e-24	high
RPS19	4.20549e-29	1.00849	0.966	0.901	1.14751e-24	high
LMCD1	5.96441e-29	-1.37414	0.119	0.385	1.62745e-24	high
NBEA	6.10506e-29	-1.09968	0.097	0.352	1.66583e-24	high
BLOC1S6	7.13486e-29	-1.06521	0.228	0.559	1.94682e-24	high
MT1E	7.76524e-29	-1.81108	0.262	0.606	2.11882e-24	high
MGAT4A	8.33913e-29	-1.14285	0.133	0.413	2.27542e-24	high
BACE1	8.79755e-29	-2.66347	0.102	0.357	2.4005e-24	high
PERP	1.1832e-28	2.27998	0.671	0.484	3.22848e-24	high
TMPRSS4	1.31568e-28	3.3101	0.456	0.047	3.58997e-24	high
SLC2A3	1.4815e-28	-1.81137	0.096	0.338	4.04241e-24	high
RGS5	1.54131e-28	-3.09685	0.092	0.319	4.20561e-24	high
SGCE	1.94529e-28	-1.2233	0.1	0.357	5.30793e-24	high
GASK1B	2.0641e-28	-1.53545	0.065	0.272	5.63211e-24	high
PDLIM2	2.772e-28	-0.997751	0.12	0.385	7.56368e-24	high
ARL15	2.778e-28	-1.99311	0.06	0.258	7.58004e-24	high
CEP126	3.11601e-28	-1.65599	0.12	0.38	8.50234e-24	high
EPCAM	3.12287e-28	1.72511	0.739	0.54	8.52107e-24	high
PITPNC1	3.13321e-28	-1.67554	0.099	0.343	8.54928e-24	high
EZR	4.53619e-28	1.67627	0.785	0.662	1.23774e-23	high
ZDBF2	4.56413e-28	-2.39691	0.065	0.272	1.24537e-23	high
QDPR	6.83912e-28	-2.11609	0.124	0.376	1.86612e-23	high
DNAJC12	7.74136e-28	-1.22739	0.083	0.319	2.11231e-23	high
SPARCL1	1.30483e-27	-3.19087	0.107	0.343	3.56037e-23	high
BEX3	1.3888e-27	-1.15015	0.361	0.7	3.78949e-23	high
MPP6	2.0902e-27	-1.86851	0.099	0.338	5.70333e-23	high
MLPH	2.23876e-27	4.05096	0.449	0.066	6.10867e-23	high
PLPP2	2.45782e-27	3.523	0.466	0.08	6.70642e-23	high
FOSB	4.04845e-27	-1.25737	0.602	0.883	1.10466e-22	high
PALM2-AKAP2	6.11106e-27	-1.95222	0.175	0.451	1.66746e-22	high
CLDN7	6.14927e-27	2.71453	0.607	0.324	1.67789e-22	high
GUCY1A1	8.99833e-27	-1.18068	0.099	0.347	2.45529e-22	high
GNAI1	9.28564e-27	-1.27828	0.101	0.343	2.53368e-22	high
CMTM8	1.05446e-26	-1.22574	0.155	0.427	2.87719e-22	high
ITGB6	1.36064e-26	2.86882	0.505	0.113	3.71264e-22	high
CLDN10	1.47264e-26	4.11551	0.428	0.052	4.01825e-22	high
EGR3	2.13452e-26	-2.24738	0.134	0.394	5.82425e-22	high
AHNAK2	2.21484e-26	3.81698	0.509	0.146	6.04342e-22	high
PAM	2.47523e-26	-0.910473	0.268	0.592	6.75392e-22	high
PTPRB	2.8911e-26	-1.8516	0.079	0.286	7.88866e-22	high
HTRA1	3.53211e-26	-0.655697	0.116	0.376	9.63772e-22	high
TTLL7	4.0378e-26	-1.58584	0.075	0.291	1.10176e-21	high
TGFBR3	4.28422e-26	-1.95656	0.102	0.333	1.16899e-21	high
NFIC	5.47144e-26	-0.883623	0.363	0.723	1.49294e-21	high
ATP6V0E2	5.53534e-26	-1.64545	0.087	0.305	1.51037e-21	high
PEG10	5.56448e-26	-2.46452	0.113	0.352	1.51832e-21	high
ANKRD12	7.69925e-26	-1.19324	0.472	0.836	2.10082e-21	high
GRK3	8.30234e-26	-1.60938	0.071	0.277	2.26538e-21	high
TENT5C	9.25564e-26	-1.63826	0.08	0.296	2.5255e-21	high
C3orf14	1.03273e-25	-1.65868	0.118	0.362	2.8179e-21	high
FAM118A	1.07757e-25	-2.06014	0.107	0.347	2.94025e-21	high
LAMC2	1.79777e-25	3.23588	0.511	0.136	4.9054e-21	high
SMARCA2	2.0825e-25	-0.892471	0.28	0.606	5.68232e-21	high
C11orf96	2.13818e-25	-2.02569	0.13	0.385	5.83424e-21	high
ABCA5	2.14166e-25	-2.42823	0.121	0.371	5.84374e-21	high
NPDC1	2.16399e-25	-1.07675	0.371	0.676	5.90466e-21	high
TSHZ1	2.4225e-25	-1.72152	0.085	0.305	6.61003e-21	high
TCEAL3	2.86782e-25	-1.10688	0.201	0.502	7.82513e-21	high
PTPRM	4.32831e-25	-1.64632	0.071	0.272	1.18102e-20	high
MLXIPL	5.81462e-25	-1.84326	0.064	0.258	1.58658e-20	high
GNG11	6.1468e-25	-2.17244	0.098	0.319	1.67721e-20	high
RPGR	6.72667e-25	-1.26764	0.133	0.39	1.83544e-20	high
SMDT1	7.02655e-25	-0.819419	0.378	0.7	1.91727e-20	high
CIRBP	8.05181e-25	-0.960479	0.563	0.812	2.19702e-20	high
HMGA1	8.08391e-25	2.84597	0.558	0.249	2.20578e-20	high
CD302	8.4343e-25	-1.15705	0.073	0.277	2.30138e-20	high
CFB	8.82936e-25	4.56093	0.439	0.085	2.40918e-20	high
YAF2	1.03666e-24	-1.42567	0.169	0.446	2.82863e-20	high
FBN1	1.24108e-24	-0.719656	0.066	0.268	3.38641e-20	high
PDZK1IP1	1.27408e-24	3.53029	0.44	0.075	3.47645e-20	high
PMEPA1	2.0404e-24	1.7523	0.72	0.408	5.56743e-20	high
JUP	2.14569e-24	2.34702	0.626	0.399	5.85474e-20	high
DENND4A	2.62695e-24	-1.42722	0.147	0.413	7.1679e-20	high
ARMCX1	2.76063e-24	-1.36776	0.063	0.254	7.53266e-20	high
ATP2A3	2.91149e-24	-0.920182	0.089	0.31	7.9443e-20	high
GABPB1-AS1	3.75508e-24	-1.54969	0.122	0.366	1.02461e-19	high
CSTB	3.97534e-24	1.71347	0.811	0.732	1.08471e-19	high
CYB5D2	4.03722e-24	-2.26798	0.076	0.277	1.1016e-19	high
ELL2	4.55194e-24	-1.71652	0.265	0.549	1.24204e-19	high
RGS2	6.14143e-24	-1.1178	0.146	0.413	1.67575e-19	high
SYNE1	7.37709e-24	-1.5153	0.157	0.432	2.01291e-19	high
ZSCAN18	9.41611e-24	-1.37175	0.097	0.324	2.56928e-19	high
PRKCH	1.11219e-23	-1.14665	0.084	0.291	3.03473e-19	high
TBC1D9	1.20017e-23	-1.56137	0.109	0.338	3.27479e-19	high
NAV1	1.31277e-23	-1.00548	0.121	0.362	3.58203e-19	high
FAM174A	1.58373e-23	-1.07494	0.129	0.376	4.32138e-19	high
METTL7A	1.91645e-23	-0.719528	0.202	0.521	5.22924e-19	high
C2CD4B	2.01717e-23	-1.64288	0.078	0.282	5.50406e-19	high
LIPH	2.02674e-23	3.0792	0.426	0.07	5.53016e-19	high
SOX9	2.18711e-23	3.33694	0.441	0.094	5.96774e-19	high
ZEB2	2.28841e-23	-0.942914	0.066	0.258	6.24416e-19	high
MAP1LC3A	2.43616e-23	-0.682486	0.268	0.587	6.64731e-19	high
NAP1L1	2.57465e-23	-0.846419	0.555	0.836	7.02519e-19	high
PKM	2.65144e-23	1.85639	0.76	0.676	7.23472e-19	high
ABCC3	3.47791e-23	2.63292	0.494	0.136	9.48982e-19	high
RASSF4	4.79063e-23	-0.713985	0.119	0.371	1.30717e-18	high
MSLN	4.97208e-23	4.16152	0.387	0.047	1.35668e-18	high
KLF5	5.23744e-23	2.59338	0.501	0.164	1.42909e-18	high
RNASEK	5.84376e-23	-0.943038	0.545	0.803	1.59453e-18	high
ANKH	6.28404e-23	-0.995833	0.16	0.427	1.71466e-18	high
MOCS2	6.43071e-23	-1.15812	0.157	0.418	1.75468e-18	high
DIXDC1	6.58013e-23	-1.61636	0.068	0.258	1.79545e-18	high
JPT1	6.99243e-23	2.82193	0.574	0.333	1.90796e-18	high
TAGLN2	9.88529e-23	1.38072	0.798	0.667	2.6973e-18	high
SERPINA3	1.00907e-22	5.94909	0.391	0.066	2.75336e-18	high
ZNF22	1.01785e-22	-1.23299	0.176	0.451	2.77729e-18	high
SAT1	1.17295e-22	1.3748	0.816	0.742	3.20052e-18	high
MAPRE3	1.1838e-22	-1.16485	0.089	0.3	3.23011e-18	high
PYURF	1.21359e-22	-0.835261	0.285	0.587	3.31141e-18	high
INAVA	1.28812e-22	2.93213	0.413	0.061	3.51477e-18	high
SEC11C	1.42217e-22	-1.93451	0.376	0.643	3.88053e-18	high
FAM214A	1.43779e-22	-1.8123	0.183	0.451	3.92315e-18	high
TM4SF1	1.75242e-22	1.20861	0.773	0.465	4.78165e-18	high
RORA	1.8731e-22	-1.16099	0.208	0.493	5.11094e-18	high
SLCO2A1	1.87872e-22	-2.20708	0.075	0.263	5.12627e-18	high
NEK1	1.92401e-22	-1.05228	0.08	0.282	5.24985e-18	high
PPP2R1B	1.98822e-22	-1.45287	0.111	0.338	5.42507e-18	high
PCM1	2.07481e-22	-0.970734	0.374	0.7	5.66131e-18	high
NQO1	2.21172e-22	3.02851	0.506	0.207	6.03489e-18	high
ING2	2.70249e-22	-1.09771	0.154	0.404	7.37403e-18	high
CAPG	2.92895e-22	2.20064	0.492	0.136	7.99193e-18	high
TCEAL1	3.1968e-22	-1.11967	0.095	0.31	8.72278e-18	high
PHLDA2	3.43728e-22	2.55941	0.538	0.239	9.37897e-18	high
CASD1	3.94157e-22	-1.3039	0.1	0.319	1.0755e-17	high
NDUFA4L2	4.15975e-22	-1.57411	0.082	0.282	1.13503e-17	high
LINC01128	4.31722e-22	-1.70434	0.075	0.268	1.178e-17	high
ZBTB20	4.453e-22	-0.898362	0.407	0.742	1.21504e-17	high
APH1B	5.79794e-22	-1.9145	0.075	0.263	1.58203e-17	high
IDS	7.08601e-22	-1.1887	0.433	0.718	1.93349e-17	high
ANXA3	9.33356e-22	3.51084	0.428	0.108	2.54676e-17	high
PTPRN2	9.48321e-22	-1.21908	0.153	0.404	2.58759e-17	high
TNS1	1.05107e-21	-1.74566	0.126	0.352	2.86794e-17	high
FAM200B	1.08719e-21	-1.04939	0.187	0.451	2.9665e-17	high
PEMT	1.13895e-21	-1.65479	0.104	0.315	3.10775e-17	high
PKD2	1.28415e-21	-0.730181	0.085	0.291	3.50394e-17	high
LYSMD2	1.33984e-21	-1.14403	0.114	0.338	3.65588e-17	high
IL6R	1.41515e-21	-1.17753	0.108	0.333	3.86136e-17	high
PLAGL1	1.55387e-21	-1.24354	0.15	0.399	4.23989e-17	high
FLYWCH2	1.69697e-21	-1.05815	0.146	0.394	4.63035e-17	high
MYH14	1.98577e-21	2.60267	0.525	0.221	5.41838e-17	high
SPINT1	2.35516e-21	2.74887	0.503	0.202	6.42628e-17	high
SNHG7	2.48621e-21	-1.05837	0.339	0.62	6.78386e-17	high
BEX5	2.52248e-21	-1.62458	0.085	0.282	6.88283e-17	high
MYO5A	2.87113e-21	-1.22923	0.069	0.254	7.83415e-17	high
YWHAZ	2.98477e-21	1.14697	0.799	0.789	8.14423e-17	high
KDM6B	3.29811e-21	-0.778464	0.243	0.535	8.99921e-17	high
ZG16B	3.30184e-21	4.42208	0.372	0.052	9.00941e-17	high
ETV1	3.42135e-21	-1.41664	0.089	0.291	9.3355e-17	high
LINC00667	3.78255e-21	-1.28316	0.133	0.376	1.03211e-16	high
OLFM4	3.98823e-21	5.52778	0.473	0.178	1.08823e-16	high
ASAP1	4.78327e-21	-1.08427	0.216	0.493	1.30516e-16	high
ICAM2	5.22602e-21	-1.36385	0.08	0.268	1.42597e-16	high
NISCH	5.38349e-21	-1.48835	0.147	0.38	1.46894e-16	high
ELOB	5.48658e-21	1.30018	0.761	0.765	1.49707e-16	high
CGN	6.29385e-21	2.58909	0.452	0.122	1.71734e-16	high
SFN	6.30061e-21	2.94977	0.448	0.122	1.71918e-16	high
RAB3B	6.51232e-21	-1.34205	0.098	0.305	1.77695e-16	high
PLCE1	7.97586e-21	-1.08928	0.098	0.305	2.17629e-16	high
GYPC	9.32244e-21	-1.7069	0.096	0.3	2.54372e-16	high
IKBIP	1.00411e-20	-1.25749	0.071	0.254	2.73981e-16	high
NUPR1	1.24949e-20	-2.05636	0.142	0.385	3.40936e-16	high
GOLM1	1.27706e-20	2.16941	0.613	0.362	3.4846e-16	high
THY1	1.31859e-20	-1.31421	0.071	0.254	3.5979e-16	high
FYN	1.44369e-20	-0.933427	0.132	0.366	3.93926e-16	high
AKAP12	1.59598e-20	-1.66822	0.143	0.376	4.3548e-16	high
PER1	1.82551e-20	-1.25765	0.22	0.502	4.9811e-16	high
WFDC2	2.09456e-20	3.18771	0.515	0.216	5.71523e-16	high
PRSS8	2.18943e-20	2.79322	0.406	0.075	5.97408e-16	high
BGN	2.3109e-20	-0.999574	0.12	0.347	6.30553e-16	high
ATP1B1	2.4863e-20	1.52093	0.729	0.521	6.78412e-16	high
MOB1B	2.58579e-20	-1.51965	0.115	0.329	7.05559e-16	high
PTEN	2.7374e-20	-1.12452	0.268	0.549	7.46926e-16	high
RDX	2.9157e-20	-1.4082	0.315	0.601	7.95579e-16	high
ERBB2	3.08387e-20	2.8005	0.396	0.075	8.41464e-16	high
EPM2AIP1	3.34888e-20	-1.01532	0.186	0.451	9.13775e-16	high
BORCS7	3.43749e-20	-0.762612	0.233	0.516	9.37953e-16	high
ARHGAP24	3.59089e-20	-2.07455	0.072	0.254	9.79809e-16	high
AL118516.1	3.69459e-20	-1.08602	0.075	0.263	1.00811e-15	high
RPL3	3.73018e-20	-0.669252	0.902	0.892	1.01782e-15	high
AGO3	4.08823e-20	-0.981909	0.199	0.465	1.11551e-15	high
SNHG9	5.31247e-20	-0.878485	0.162	0.408	1.44956e-15	high
GEM	5.85923e-20	-1.31868	0.109	0.319	1.59875e-15	high
CALM1	5.88715e-20	-0.785183	0.734	0.864	1.60637e-15	high
CAPN8	7.12847e-20	2.95903	0.389	0.066	1.94508e-15	high
RBP1	8.57452e-20	-0.252858	0.24	0.554	2.33964e-15	high
DDX17	1.11319e-19	-0.962	0.612	0.92	3.03746e-15	high
PRXL2C	1.20889e-19	-0.934675	0.107	0.315	3.29858e-15	high
FAM229B	1.23724e-19	-0.774025	0.073	0.254	3.37594e-15	high
KLF9	1.34968e-19	-1.22766	0.276	0.545	3.68272e-15	high
METRN	1.35758e-19	-0.640956	0.215	0.488	3.7043e-15	high
JADE1	1.4204e-19	-1.21992	0.171	0.423	3.87571e-15	high
CD320	1.55165e-19	-1.28308	0.163	0.394	4.23383e-15	high
ITGA3	1.65911e-19	2.45472	0.503	0.207	4.52703e-15	high
HMGN2	1.69484e-19	-0.65697	0.502	0.77	4.62453e-15	high
SDC1	1.89743e-19	1.93975	0.452	0.122	5.17733e-15	high
TNRC6A	2.10854e-19	-0.854006	0.358	0.676	5.75336e-15	high
CENPC	2.1766e-19	-1.62054	0.21	0.474	5.93908e-15	high
OSTM1	2.18006e-19	-0.85142	0.108	0.319	5.9485e-15	high
ORAI2	2.39125e-19	-0.764432	0.155	0.399	6.52476e-15	high
FOXN3	2.60103e-19	-0.902489	0.197	0.465	7.09717e-15	high
AAK1	2.69458e-19	-0.903031	0.342	0.662	7.35243e-15	high
CLDN1	2.95707e-19	2.33113	0.39	0.075	8.06865e-15	high
LIX1L	2.99995e-19	-0.987222	0.087	0.277	8.18567e-15	high
DPYSL2	3.12723e-19	-0.878406	0.296	0.577	8.53296e-15	high
CDH1	3.36761e-19	1.64367	0.563	0.315	9.18886e-15	high
CNOT7	3.64169e-19	-0.996484	0.209	0.469	9.93672e-15	high
LMO7	3.79428e-19	2.42927	0.596	0.38	1.03531e-14	high
CFL2	4.7088e-19	-0.820106	0.121	0.343	1.28484e-14	high
SERPINA1	5.12495e-19	2.31623	0.665	0.357	1.39839e-14	high
HEG1	6.10565e-19	-1.29928	0.11	0.315	1.66599e-14	high
RPS21	6.26521e-19	0.855105	0.906	0.887	1.70952e-14	high
GPRIN3	6.34311e-19	-1.01915	0.091	0.286	1.73078e-14	high
PTMS	6.93748e-19	-0.745347	0.436	0.7	1.89296e-14	high
TSPAN1	7.83302e-19	3.51225	0.433	0.155	2.13732e-14	high
TMBIM1	7.97044e-19	2.19184	0.546	0.291	2.17481e-14	high
TNRC6C	8.42725e-19	-1.22477	0.096	0.291	2.29946e-14	high
SAT2	9.91836e-19	-0.828275	0.23	0.502	2.70632e-14	high
MIA	1.02546e-18	3.87461	0.392	0.089	2.79808e-14	high
PCLO	1.05119e-18	-1.34184	0.168	0.404	2.86828e-14	high
ALPK3	1.13841e-18	-0.862121	0.075	0.254	3.10627e-14	high
CTSD	1.14218e-18	1.49782	0.744	0.671	3.11656e-14	high
RAB12	1.183e-18	-1.19718	0.096	0.291	3.22793e-14	high
GNAS	1.24139e-18	-1.35115	0.835	0.887	3.38727e-14	high
DNAJB4	1.25749e-18	-1.50511	0.154	0.38	3.43119e-14	high
SARAF	1.32809e-18	-0.689104	0.484	0.775	3.62383e-14	high
PALLD	1.36541e-18	-1.01923	0.285	0.568	3.72567e-14	high
JUND	1.37418e-18	-0.710629	0.779	0.944	3.74958e-14	high
GABARAPL1	1.42833e-18	-0.943744	0.203	0.455	3.89735e-14	high
BTBD3	1.43486e-18	-1.41476	0.124	0.333	3.91515e-14	high
PLEC	1.4762e-18	1.8858	0.654	0.418	4.02795e-14	high
MT-ND6	1.54558e-18	-0.735628	0.344	0.653	4.21726e-14	high
NDUFAF8	1.78276e-18	-0.983328	0.218	0.474	4.86443e-14	high
C6orf132	1.82427e-18	2.36995	0.374	0.066	4.97772e-14	high
STMN1	1.91766e-18	-0.603161	0.219	0.493	5.23253e-14	high
BIRC3	2.00156e-18	2.74682	0.451	0.16	5.46147e-14	high
MT-ND3	2.20214e-18	-0.582028	0.829	0.991	6.00875e-14	high
RAB31	2.26502e-18	-0.878033	0.092	0.282	6.18034e-14	high
RPAIN	2.55607e-18	-0.940844	0.222	0.484	6.97449e-14	high
DYRK3	2.62497e-18	-0.723958	0.09	0.282	7.1625e-14	high
RAMP1	3.22943e-18	4.0741	0.318	0.033	8.81183e-14	high
FBXW7	3.28237e-18	-1.15578	0.181	0.427	8.95627e-14	high
TNFRSF12A	3.32501e-18	2.76769	0.537	0.315	9.07262e-14	high
GALNT3	3.3373e-18	2.36402	0.492	0.23	9.10617e-14	high
TSPO	3.90752e-18	1.61199	0.65	0.469	1.06621e-13	high
RPL35	3.92172e-18	0.845803	0.9	0.873	1.07008e-13	high
SPINT2	4.77358e-18	1.21203	0.737	0.54	1.30252e-13	high
FILIP1L	5.05528e-18	-1.24133	0.199	0.446	1.37938e-13	high
CCDC88A	5.22886e-18	-1.12809	0.263	0.535	1.42675e-13	high
KLK10	5.27955e-18	5.1928	0.301	0.023	1.44058e-13	high
ARID5B	5.35469e-18	-1.24481	0.312	0.573	1.46108e-13	high
NUCB2	5.45113e-18	-0.718598	0.315	0.606	1.4874e-13	high
SMAP2	5.46765e-18	-1.54906	0.179	0.413	1.4919e-13	high
KRT17	5.84594e-18	3.86711	0.429	0.155	1.59512e-13	high
PLPP3	5.97714e-18	-2.21652	0.108	0.291	1.63092e-13	high
BTG1	6.55074e-18	-0.639826	0.59	0.869	1.78744e-13	high
COL4A2	6.62075e-18	-2.37902	0.162	0.362	1.80654e-13	high
NME4	7.18904e-18	-0.531009	0.168	0.408	1.9616e-13	high
ITGB4	8.33763e-18	2.17082	0.514	0.244	2.27501e-13	high
SMIM4	1.0142e-17	-0.763315	0.194	0.437	2.76735e-13	high
PNISR	1.05479e-17	-0.930933	0.535	0.854	2.87809e-13	high
EPS8L1	1.09018e-17	2.40092	0.387	0.099	2.97466e-13	high
EEF1A2	1.14161e-17	-1.0027	0.087	0.268	3.11499e-13	high
AGR3	1.34841e-17	4.92848	0.28	0.009	3.67928e-13	high
RUFY3	1.37093e-17	-1.26211	0.224	0.479	3.74073e-13	high
PLBD1	1.43669e-17	3.00014	0.371	0.085	3.92014e-13	high
APLP2	1.53343e-17	1.34682	0.731	0.685	4.18413e-13	high
ETFRF1	1.56902e-17	-0.926128	0.147	0.366	4.28123e-13	high
LINC-PINT	1.58168e-17	-1.06957	0.281	0.573	4.31577e-13	high
NAA38	1.66061e-17	-0.641627	0.372	0.638	4.53114e-13	high
BNIP3L	1.74532e-17	-0.670823	0.308	0.573	4.76227e-13	high
C1QBP	1.99207e-17	-0.584142	0.252	0.516	5.43556e-13	high
PKP3	2.02933e-17	3.34954	0.417	0.155	5.53724e-13	high
EGR1	2.04482e-17	-1.07618	0.489	0.761	5.5795e-13	high
DDX24	2.41318e-17	-0.632757	0.585	0.84	6.5846e-13	high
ZDHHC17	2.43765e-17	-1.36257	0.12	0.324	6.65137e-13	high
SH3BP5	2.52622e-17	-1.19607	0.09	0.268	6.89304e-13	high
ONECUT2	2.69459e-17	3.46847	0.387	0.108	7.35246e-13	high
TNFSF12	2.78951e-17	-0.771331	0.09	0.272	7.61145e-13	high
CREB3L2	2.84295e-17	-1.35187	0.217	0.46	7.75726e-13	high
SHROOM3	3.00006e-17	2.37634	0.477	0.216	8.18598e-13	high
ZC3H6	3.04649e-17	-0.975641	0.148	0.371	8.31265e-13	high
TIMP3	3.09303e-17	-1.88172	0.195	0.413	8.43964e-13	high
ACTN4	3.15728e-17	1.34443	0.727	0.606	8.61494e-13	high
SFTA2	3.42768e-17	3.61533	0.339	0.061	9.35277e-13	high
QSOX1	3.61592e-17	1.77952	0.551	0.286	9.8664e-13	high
SRGN	3.62606e-17	-0.797793	0.194	0.446	9.89406e-13	high
RPL18A	4.2833e-17	0.713979	0.934	0.878	1.16874e-12	high
NDUFA4	4.53381e-17	1.55261	0.698	0.62	1.2371e-12	high
C15orf61	4.62791e-17	-0.979891	0.127	0.329	1.26277e-12	high
SRSF5	4.65023e-17	-0.61054	0.613	0.883	1.26886e-12	high
ANXA11	5.01341e-17	2.13311	0.626	0.507	1.36796e-12	high
EHF	5.03263e-17	2.71651	0.419	0.146	1.3732e-12	high
CXADR	5.51128e-17	2.67959	0.405	0.127	1.50381e-12	high
SPATS2L	5.82772e-17	1.8651	0.6	0.437	1.59015e-12	high
NR4A1	5.88926e-17	-1.09215	0.323	0.592	1.60694e-12	high
ARL2	6.57613e-17	-0.658858	0.337	0.606	1.79436e-12	high
DZIP3	8.06908e-17	-0.716674	0.119	0.324	2.20173e-12	high
IL6ST	8.18454e-17	-1.37693	0.404	0.648	2.23323e-12	high
USP11	8.78837e-17	-0.783668	0.19	0.437	2.39799e-12	high
PHLDB2	9.38361e-17	-0.759835	0.108	0.31	2.56041e-12	high
SDCBP2	9.66373e-17	2.68627	0.364	0.089	2.63684e-12	high
JUN	9.82542e-17	-1.03677	0.704	0.92	2.68096e-12	high
CLASP2	1.03386e-16	-1.20966	0.116	0.31	2.82099e-12	high
SSBP2	1.0347e-16	-0.597242	0.111	0.31	2.82328e-12	high
GLS	1.04784e-16	-1.11189	0.355	0.62	2.85914e-12	high
CALD1	1.06984e-16	-1.91156	0.323	0.549	2.91917e-12	high
ZNF37A	1.08528e-16	-1.43091	0.162	0.385	2.9613e-12	high
INF2	1.31372e-16	2.43842	0.458	0.188	3.58463e-12	high
CD82	1.34235e-16	2.17012	0.508	0.249	3.66273e-12	high
ATP6V1B2	1.42573e-16	-0.409983	0.132	0.343	3.89025e-12	high
STX12	1.42683e-16	-1.03388	0.255	0.493	3.89324e-12	high
MT-ATP6	1.46403e-16	-0.558338	0.9	0.995	3.99474e-12	high
HKDC1	1.46556e-16	5.16633	0.278	0.019	3.99893e-12	high
TXN	1.52351e-16	1.72002	0.693	0.7	4.15706e-12	high
MT-CYB	1.69197e-16	-0.545814	0.826	0.986	4.6167e-12	high
MYRF	1.88374e-16	3.36871	0.342	0.07	5.13997e-12	high
TCEAL4	2.29032e-16	-0.613954	0.408	0.676	6.24938e-12	high
TUT4	2.29074e-16	-0.90029	0.29	0.568	6.25052e-12	high
HMGN5	2.34346e-16	-0.734111	0.085	0.258	6.39438e-12	high
RPL37	2.43333e-16	0.750787	0.94	0.878	6.63958e-12	high
PBX3	2.51235e-16	-0.574292	0.087	0.268	6.8552e-12	high
BTG3	2.64858e-16	-1.10728	0.248	0.479	7.22691e-12	high
S100A16	2.72568e-16	2.11147	0.579	0.38	7.43729e-12	high
SEPTIN6	2.95908e-16	-1.01381	0.083	0.254	8.07413e-12	high
CFAP20	3.0022e-16	-0.766376	0.16	0.376	8.19181e-12	high
OCIAD2	3.08053e-16	2.18874	0.591	0.46	8.40553e-12	high
LY6E	3.17185e-16	1.93214	0.648	0.502	8.65471e-12	high
TMEM265	3.39555e-16	3.10592	0.337	0.066	9.2651e-12	high
BCLAF1	3.41719e-16	-0.783157	0.507	0.803	9.32413e-12	high
LDHA	3.58683e-16	1.49356	0.692	0.545	9.78703e-12	high
TSPYL4	3.67191e-16	-0.892834	0.133	0.338	1.00192e-11	high
TTC19	3.7751e-16	-0.975281	0.208	0.441	1.03007e-11	high
ITGA5	3.84446e-16	-1.17466	0.109	0.291	1.049e-11	high
SSX2IP	3.90327e-16	-1.53234	0.105	0.282	1.06505e-11	high
FUNDC2	4.48934e-16	-0.643347	0.265	0.526	1.22496e-11	high
ERC1	4.54795e-16	-0.511997	0.176	0.413	1.24095e-11	high
CMC2	4.76448e-16	-0.878987	0.228	0.469	1.30004e-11	high
IGHA1	5.34278e-16	-1.9327	0.134	0.338	1.45783e-11	high
PLS1	5.68822e-16	2.4598	0.402	0.141	1.55209e-11	high
FTH1	5.72898e-16	0.941651	0.963	0.901	1.56321e-11	high
LAMA3	6.78282e-16	2.78542	0.421	0.164	1.85076e-11	high
PPIA	7.31337e-16	0.862085	0.822	0.84	1.99553e-11	high
RSRP1	7.85168e-16	-0.733677	0.429	0.714	2.14241e-11	high
CD59	9.35604e-16	0.904986	0.804	0.779	2.55289e-11	high
HYAL2	9.62224e-16	-2.37111	0.209	0.413	2.62553e-11	high
RHPN2	9.73686e-16	3.34872	0.308	0.047	2.6568e-11	high
VSIG2	9.79682e-16	2.78567	0.341	0.075	2.67316e-11	high
CDKN2AIPNL	9.81053e-16	-0.787526	0.09	0.263	2.6769e-11	high
STXBP5	9.92721e-16	-1.56409	0.13	0.324	2.70874e-11	high
COX14	1.08835e-15	-0.474899	0.336	0.606	2.96966e-11	high
FAM153CP	1.18384e-15	-2.22728	0.097	0.272	3.23022e-11	high
WDFY2	1.22369e-15	-1.15734	0.139	0.343	3.33897e-11	high
MGP	1.24112e-15	-1.14167	0.243	0.493	3.38653e-11	high
MAST4	1.46564e-15	-0.894605	0.225	0.469	3.99915e-11	high
RAB25	1.49775e-15	2.59633	0.454	0.23	4.08675e-11	high
EIF3L	1.50511e-15	-0.522734	0.329	0.596	4.10685e-11	high
ITGA1	1.52405e-15	-1.29341	0.164	0.371	4.15851e-11	high
RPS27	1.60663e-15	0.731819	0.966	0.915	4.38385e-11	high
DSC2	1.68146e-15	2.7895	0.343	0.08	4.58803e-11	high
CERK	1.6918e-15	-0.906143	0.113	0.3	4.61623e-11	high
INHBA	1.92831e-15	-1.28221	0.091	0.263	5.26159e-11	high
FOXQ1	2.03864e-15	3.05805	0.345	0.085	5.56262e-11	high
KCNN4	2.064e-15	3.10868	0.325	0.061	5.63184e-11	high
B3GNT3	2.24992e-15	3.08604	0.317	0.056	6.13912e-11	high
TFF1	2.25107e-15	1.64392	0.473	0.178	6.14228e-11	high
AQP1	2.33161e-15	-1.35688	0.148	0.347	6.36203e-11	high
RNASEH2C	2.46455e-15	-0.443609	0.307	0.559	6.72476e-11	high
TRIM29	2.55193e-15	4.2738	0.27	0.023	6.9632e-11	high
CREM	2.65872e-15	-0.784318	0.171	0.394	7.25457e-11	high
ZBTB21	2.6705e-15	-0.952577	0.14	0.343	7.28672e-11	high
ELOA	2.70558e-15	-0.867791	0.188	0.413	7.38246e-11	high
FMC1	2.79829e-15	-0.717252	0.159	0.38	7.63542e-11	high
PTMA	2.82661e-15	0.534687	0.966	0.92	7.7127e-11	high
MCF2L	2.95315e-15	-0.960712	0.115	0.3	8.05797e-11	high
CDS2	2.97366e-15	-1.03975	0.133	0.329	8.11393e-11	high
RNF130	3.07784e-15	-0.627354	0.194	0.423	8.39821e-11	high
SCPEP1	3.11112e-15	-0.674512	0.154	0.371	8.48899e-11	high
KLF10	3.24438e-15	-0.958594	0.309	0.554	8.85261e-11	high
NCBP3	3.28637e-15	-1.14718	0.179	0.399	8.96718e-11	high
CHSY1	3.41939e-15	-1.05342	0.103	0.277	9.33014e-11	high
VAMP8	4.02456e-15	1.95805	0.55	0.366	1.09814e-10	high
ARL3	4.10679e-15	-0.710346	0.224	0.451	1.12058e-10	high
CLDN18	4.60013e-15	2.32291	0.38	0.117	1.25519e-10	high
GALNT5	4.82616e-15	3.57948	0.303	0.052	1.31686e-10	high
SCNN1A	4.93913e-15	3.61665	0.295	0.047	1.34769e-10	high
NECTIN4	5.13626e-15	3.88038	0.267	0.023	1.40148e-10	high
MAGEH1	5.25176e-15	-0.90763	0.094	0.268	1.43299e-10	high
SELENON	5.66532e-15	-0.969023	0.156	0.357	1.54584e-10	high
FAT1	5.67934e-15	2.11111	0.485	0.254	1.54967e-10	high
GAPDH	5.70853e-15	0.885807	0.896	0.831	1.55763e-10	high
PRSS22	6.17623e-15	3.55766	0.311	0.061	1.68525e-10	high
TARSL2	6.54727e-15	-1.44993	0.118	0.305	1.78649e-10	high
ERBB3	6.77747e-15	1.22882	0.541	0.23	1.8493e-10	high
GPX2	6.89882e-15	1.77893	0.458	0.178	1.88241e-10	high
MTMR11	7.29829e-15	3.50497	0.305	0.056	1.99141e-10	high
ZBTB4	7.30024e-15	-0.734366	0.16	0.371	1.99194e-10	high
TMBIM6	7.4789e-15	0.976986	0.768	0.798	2.04069e-10	high
MAN1A2	7.65726e-15	-1.19533	0.319	0.563	2.08936e-10	high
MECP2	7.7198e-15	-1.03501	0.277	0.531	2.10642e-10	high
MAGED2	7.83176e-15	-0.30455	0.312	0.582	2.13697e-10	high
KAT6A	7.85434e-15	-0.915603	0.307	0.559	2.14314e-10	high
SORBS3	8.28651e-15	-0.703893	0.12	0.305	2.26106e-10	high
ZNF580	8.40587e-15	-0.719117	0.144	0.343	2.29363e-10	high
SAP30	8.44506e-15	-0.484117	0.098	0.272	2.30432e-10	high
MT2A	9.74019e-15	-1.53089	0.51	0.737	2.65771e-10	high
JPX	9.9299e-15	-0.922735	0.356	0.624	2.70947e-10	high
CRIP1	1.02777e-14	1.51018	0.67	0.512	2.80436e-10	high
SH3BGRL	1.12805e-14	-0.513049	0.385	0.643	3.07801e-10	high
ERO1A	1.13824e-14	1.9023	0.549	0.371	3.1058e-10	high
VKORC1	1.15593e-14	-0.643386	0.339	0.587	3.15408e-10	high
RLF	1.19412e-14	-0.944804	0.196	0.413	3.25827e-10	high
RAB27B	1.25446e-14	3.76404	0.263	0.023	3.42293e-10	high
GET1	1.26049e-14	-0.89296	0.126	0.315	3.43937e-10	high
ITGAE	1.27643e-14	-1.13712	0.1	0.272	3.48287e-10	high
CD44	1.42517e-14	1.29774	0.662	0.521	3.88872e-10	high
SIK2	1.62152e-14	-1.41413	0.14	0.333	4.42448e-10	high
MAP2K4	1.74005e-14	-1.27081	0.091	0.254	4.74791e-10	high
PCF11	1.84573e-14	-1.21632	0.239	0.479	5.03625e-10	high
CDKN2A	1.98359e-14	3.73334	0.346	0.113	5.41244e-10	high
CORO2A	2.01069e-14	3.29472	0.315	0.07	5.48636e-10	high
CHMP4C	2.03257e-14	2.37041	0.356	0.099	5.54606e-10	high
PJA2	2.07861e-14	-0.64146	0.424	0.676	5.67168e-10	high
SDR16C5	2.09873e-14	3.48753	0.272	0.033	5.7266e-10	high
SLC25A4	2.11874e-14	-0.803282	0.204	0.423	5.78119e-10	high
TMEM63A	2.14512e-14	1.79069	0.421	0.155	5.85318e-10	high
LGALS3BP	2.17715e-14	1.65273	0.68	0.624	5.94057e-10	high
FUT3	2.26525e-14	3.71212	0.265	0.028	6.18097e-10	high
HSPB1	2.28887e-14	1.12778	0.811	0.751	6.24541e-10	high
NR3C1	2.34366e-14	-0.838966	0.281	0.526	6.39491e-10	high
PROX1	2.42541e-14	-0.989782	0.118	0.305	6.61798e-10	high
SPECC1L	2.51693e-14	-0.630314	0.15	0.352	6.86769e-10	high
TNRC6B	2.55044e-14	-0.676102	0.421	0.685	6.95912e-10	high
FOS	2.62597e-14	-0.715651	0.786	0.93	7.16523e-10	high
TMEM256	2.65624e-14	-0.427474	0.244	0.488	7.24782e-10	high
PREPL	2.65931e-14	-0.792761	0.2	0.423	7.25619e-10	high
IMMP1L	2.70844e-14	-1.17526	0.115	0.291	7.39026e-10	high
ABL2	2.76212e-14	-0.824341	0.217	0.432	7.53672e-10	high
TERF2IP	2.85166e-14	-0.779163	0.398	0.62	7.78103e-10	high
S100A13	2.86562e-14	1.9238	0.561	0.371	7.81914e-10	high
SLC22A18	3.05916e-14	2.99309	0.324	0.075	8.34724e-10	high
RPL36	3.07866e-14	0.657624	0.936	0.883	8.40043e-10	high
MED31	3.2502e-14	-1.04632	0.111	0.286	8.86851e-10	high
GNG10	3.32508e-14	-0.388464	0.364	0.62	9.07282e-10	high
ILF3-DT	3.63427e-14	-0.926652	0.166	0.376	9.91647e-10	high
JAK1	3.70025e-14	-0.607837	0.5	0.746	1.00965e-09	high
ISCU	4.10484e-14	-0.482896	0.342	0.596	1.12005e-09	high
ADAP1	4.21312e-14	3.53593	0.261	0.028	1.14959e-09	high
SEMA3C	4.3073e-14	3.46613	0.265	0.033	1.17529e-09	high
MISP	4.5558e-14	2.91167	0.351	0.108	1.2431e-09	high
CMIP	4.86079e-14	-0.579025	0.332	0.582	1.32631e-09	high
KIAA0355	5.19174e-14	-1.15651	0.213	0.423	1.41662e-09	high
ZNF395	5.53029e-14	-0.992168	0.121	0.3	1.509e-09	high
ATXN10	5.66989e-14	-0.41701	0.219	0.455	1.54709e-09	high
BAIAP2L1	6.08709e-14	1.88545	0.411	0.155	1.66092e-09	high
GCNT3	6.11037e-14	2.59893	0.328	0.08	1.66728e-09	high
MIR22HG	6.11694e-14	-0.880465	0.165	0.366	1.66907e-09	high
KLK11	6.14807e-14	3.28605	0.289	0.052	1.67756e-09	high
PEBP1	6.17044e-14	-0.533891	0.512	0.742	1.68367e-09	high
CD2AP	6.26839e-14	1.87461	0.577	0.465	1.71039e-09	high
TJP3	6.48771e-14	3.58032	0.264	0.033	1.77024e-09	high
TCEA2	6.49886e-14	-0.75326	0.149	0.347	1.77328e-09	high
FBXO9	6.5197e-14	-0.729069	0.235	0.474	1.77897e-09	high
MUC13	6.87329e-14	3.77607	0.284	0.052	1.87545e-09	high
NUDT16	7.10714e-14	-0.966267	0.213	0.423	1.93926e-09	high
PTPRF	7.4504e-14	1.91955	0.508	0.286	2.03292e-09	high
MUC20	7.52331e-14	2.63321	0.306	0.066	2.05281e-09	high
MLXIP	7.55378e-14	-0.901687	0.289	0.54	2.06113e-09	high
TRIM54	7.61696e-14	3.06458	0.278	0.042	2.07836e-09	high
CPEB4	8.08378e-14	-0.615118	0.288	0.535	2.20574e-09	high
IGFBP7	8.39459e-14	-1.76389	0.511	0.737	2.29055e-09	high
CAPN5	8.65108e-14	3.84413	0.271	0.042	2.36053e-09	high
NIBAN1	8.67356e-14	-1.63586	0.118	0.291	2.36667e-09	high
EPC1	8.87088e-14	-0.627609	0.334	0.596	2.42051e-09	high
NUTM2A-AS1	9.77937e-14	-0.866225	0.211	0.432	2.6684e-09	high
TSPAN15	1.03679e-13	2.96454	0.312	0.075	2.82899e-09	high
BCAS2	1.07085e-13	-0.63142	0.26	0.493	2.92191e-09	high
MMP1	1.15293e-13	2.51346	0.387	0.136	3.14588e-09	high
MTHFD2L	1.28214e-13	-1.14438	0.11	0.282	3.49845e-09	high
THBD	1.29266e-13	-1.79261	0.118	0.286	3.52714e-09	high
MYADM	1.30936e-13	-0.678175	0.374	0.61	3.57272e-09	high
PSIP1	1.31347e-13	-0.94442	0.173	0.371	3.58392e-09	high
IGF2BP2	1.38036e-13	2.28654	0.379	0.136	3.76646e-09	high
F11R	1.42321e-13	1.79732	0.527	0.343	3.88338e-09	high
LRP10	1.44349e-13	1.67429	0.587	0.469	3.93872e-09	high
NENF	1.44365e-13	-1.00067	0.333	0.554	3.93913e-09	high
RASSF7	1.46642e-13	2.35794	0.413	0.174	4.00127e-09	high
SCD5	1.62659e-13	-0.429818	0.092	0.258	4.43831e-09	high
IL18	1.6601e-13	2.35168	0.325	0.08	4.52974e-09	high
KIAA1522	1.68761e-13	1.9551	0.39	0.136	4.60482e-09	high
ZNF280D	1.73829e-13	-1.01226	0.208	0.423	4.7431e-09	high
OCLN	1.78202e-13	2.07534	0.354	0.108	4.86242e-09	high
YPEL5	1.9313e-13	-0.728632	0.386	0.643	5.26976e-09	high
NUDT3	1.93458e-13	-0.653269	0.213	0.437	5.27869e-09	high
CACNA1D	1.95392e-13	-0.957417	0.102	0.268	5.33146e-09	high
RBFOX2	1.95675e-13	-0.723709	0.201	0.413	5.3392e-09	high
HERC1	2.18607e-13	-1.13574	0.156	0.347	5.9649e-09	high
IQSEC1	2.25421e-13	-0.801681	0.156	0.352	6.15084e-09	high
MT1M	2.2765e-13	-1.03327	0.105	0.272	6.21167e-09	high
RASEF	2.31927e-13	1.15061	0.366	0.099	6.32837e-09	high
MDP1	2.53837e-13	-0.865364	0.135	0.319	6.92619e-09	high
MDK	2.55012e-13	1.81214	0.621	0.535	6.95825e-09	high
ABHD17C	2.63991e-13	2.66579	0.339	0.099	7.20325e-09	high
IER3IP1	2.82198e-13	-0.365	0.297	0.54	7.70005e-09	high
BACE2	3.09249e-13	1.53835	0.487	0.254	8.43816e-09	high
CCND1	3.10861e-13	2.55139	0.52	0.333	8.48216e-09	high
PLPP1	3.15377e-13	-1.89968	0.135	0.3	8.60536e-09	high
GOLGA8B	3.15928e-13	-4.35893	0.163	0.343	8.6204e-09	high
HADH	3.37937e-13	-1.37969	0.135	0.305	9.22095e-09	high
DCTN6	3.38668e-13	-0.956548	0.194	0.399	9.24088e-09	high
ACTB	3.47571e-13	0.809135	0.934	0.85	9.48382e-09	high
RSBN1	3.51971e-13	-1.3297	0.217	0.423	9.60387e-09	high
CBX5	3.57275e-13	-0.414854	0.33	0.596	9.74861e-09	high
MACC1	3.77624e-13	2.22214	0.38	0.146	1.03038e-08	high
KIF22	4.04139e-13	-0.660009	0.113	0.286	1.10273e-08	high
AOC1	4.10601e-13	3.42644	0.266	0.042	1.12037e-08	high
VPS37A	4.11756e-13	-1.44961	0.109	0.277	1.12352e-08	high
RPL6	4.28465e-13	-0.416975	0.831	0.873	1.16911e-08	high
EPHX1	4.28645e-13	-0.988228	0.183	0.39	1.1696e-08	high
TRA2B	4.59169e-13	-0.652533	0.515	0.779	1.25289e-08	high
DHCR24	4.85237e-13	3.41075	0.286	0.061	1.32402e-08	high
TXNDC15	5.29357e-13	-0.423708	0.169	0.371	1.4444e-08	high
TMEM107	5.56398e-13	-0.574748	0.093	0.254	1.51819e-08	high
EIF1B	5.65918e-13	-0.501062	0.389	0.634	1.54416e-08	high
GCLM	5.76226e-13	-0.425814	0.175	0.38	1.57229e-08	high
APPL1	5.86156e-13	-0.602744	0.296	0.554	1.59938e-08	high
BLVRB	6.06037e-13	2.16075	0.497	0.315	1.65363e-08	high
CRY2	6.07307e-13	-0.949124	0.131	0.31	1.6571e-08	high
RABEP1	6.08891e-13	-0.865827	0.188	0.394	1.66142e-08	high
RNASET2	6.14602e-13	1.67315	0.556	0.357	1.677e-08	high
DUOX2	6.52609e-13	4.26412	0.281	0.061	1.78071e-08	high
SRF	6.65882e-13	-0.922999	0.169	0.362	1.81693e-08	high
EPS8L3	6.94212e-13	1.98979	0.305	0.066	1.89423e-08	high
SH2D3A	7.14394e-13	1.65374	0.298	0.061	1.94929e-08	high
KLK7	7.76827e-13	3.98606	0.254	0.038	2.11965e-08	high
NR4A2	7.85883e-13	-0.984542	0.255	0.474	2.14436e-08	high
NDUFB8	8.01646e-13	-0.411513	0.431	0.667	2.18737e-08	high
HSPA13	9.1167e-13	-0.326692	0.13	0.315	2.48758e-08	high
MYO5B	9.40043e-13	1.76502	0.297	0.066	2.565e-08	high
ANXA10	9.59482e-13	2.83001	0.328	0.103	2.61804e-08	high
ARPP19	9.99182e-13	-0.475791	0.397	0.648	2.72637e-08	high
TMC4	1.19892e-12	2.67814	0.381	0.16	3.27139e-08	high
ZCCHC8	1.23193e-12	-0.897	0.153	0.343	3.36145e-08	high
YWHAH	1.27878e-12	-0.568643	0.409	0.667	3.48928e-08	high
ARRDC1	1.28787e-12	2.12212	0.337	0.108	3.51408e-08	high
ARPC1B	1.3021e-12	1.41018	0.65	0.554	3.55291e-08	high
MYCBP2	1.32987e-12	-0.788444	0.315	0.554	3.62868e-08	high
DDX3X	1.41824e-12	-0.704697	0.588	0.84	3.86982e-08	high
RHOD	1.42409e-12	2.50305	0.302	0.08	3.88578e-08	high
CDK2AP1	1.46759e-12	-0.311659	0.277	0.512	4.00447e-08	high
GALNT4	1.47983e-12	2.38394	0.349	0.122	4.03785e-08	high
EPS8L2	1.50044e-12	2.16285	0.453	0.235	4.09411e-08	high
EPAS1	1.52392e-12	-1.656	0.325	0.512	4.15817e-08	high
POF1B	1.59673e-12	2.26261	0.291	0.061	4.35685e-08	high
SEC14L1	1.61739e-12	-1.00945	0.247	0.441	4.41322e-08	high
RPL5	1.68993e-12	-0.45311	0.824	0.887	4.61115e-08	high
PARD6B	1.75632e-12	2.38279	0.319	0.094	4.7923e-08	high
CLSTN3	1.81496e-12	-0.40338	0.108	0.272	4.95229e-08	high
FAM133B	1.82599e-12	-0.654573	0.483	0.742	4.9824e-08	high
AHCYL1	1.85005e-12	-0.407831	0.408	0.648	5.04804e-08	high
THOC1	1.89604e-12	-1.31489	0.118	0.286	5.17353e-08	high
MUC5B	1.89773e-12	3.73188	0.3	0.085	5.17813e-08	high
ZFAND5	1.94039e-12	-0.646116	0.465	0.714	5.29455e-08	high
PABPC1	1.97606e-12	0.712068	0.846	0.901	5.39188e-08	high
CRTAP	2.48448e-12	-0.984571	0.189	0.371	6.77916e-08	high
PAIP2	2.51222e-12	-0.420631	0.385	0.624	6.85483e-08	high
ABI2	2.6112e-12	-0.462832	0.28	0.516	7.12492e-08	high
CTBS	2.73838e-12	-0.649227	0.23	0.441	7.47195e-08	high
CLU	2.76167e-12	-0.728179	0.389	0.615	7.5355e-08	high
RPS29	2.89188e-12	0.581226	0.933	0.906	7.8908e-08	high
SERPINB5	2.94346e-12	3.16042	0.25	0.042	8.03151e-08	high
TMEM45B	3.03437e-12	3.12722	0.266	0.052	8.27957e-08	high
TFF2	3.0684e-12	1.45252	0.408	0.146	8.37243e-08	high
KIAA2026	3.15276e-12	-0.637496	0.22	0.437	8.60263e-08	high
AHNAK	3.65929e-12	0.927388	0.735	0.516	9.98474e-08	high
PTPRA	3.74866e-12	-0.528991	0.312	0.554	1.02286e-07	high
ANAPC5	3.75935e-12	-0.910953	0.305	0.535	1.02578e-07	high
ZNF32	3.82418e-12	-0.584536	0.145	0.329	1.04346e-07	high
GINM1	3.93277e-12	-0.493962	0.291	0.516	1.0731e-07	high
GABARAPL2	3.93843e-12	-0.456275	0.504	0.709	1.07464e-07	high
CCNQ	4.01508e-12	-0.987874	0.109	0.263	1.09556e-07	high
RWDD1	4.30346e-12	-0.424607	0.405	0.643	1.17424e-07	high
UNC93B1	4.4831e-12	2.5995	0.321	0.103	1.22326e-07	high
GABARAP	4.58185e-12	-0.554239	0.59	0.779	1.2502e-07	high
SLC25A33	4.89319e-12	-0.922734	0.101	0.254	1.33515e-07	high
FTL	5.00039e-12	0.704931	0.966	0.901	1.36441e-07	high
GNAI2	5.01971e-12	-0.7152	0.455	0.667	1.36968e-07	high
FBXL17	5.02704e-12	-1.04613	0.108	0.263	1.37168e-07	high
LAMB1	5.15882e-12	-0.72325	0.217	0.418	1.40764e-07	high
STIM2	5.40618e-12	-1.06022	0.169	0.352	1.47513e-07	high
TCEAL8	5.50981e-12	-0.621343	0.293	0.521	1.50341e-07	high
AKR1B1	5.52156e-12	-0.314557	0.134	0.31	1.50661e-07	high
OSBPL8	5.59424e-12	-0.450735	0.309	0.535	1.52644e-07	high
ID3	5.69425e-12	-1.42733	0.163	0.333	1.55373e-07	high
C1orf122	5.74595e-12	-0.412077	0.314	0.549	1.56784e-07	high
PPT1	6.48746e-12	-0.424992	0.231	0.441	1.77017e-07	high
PURA	6.53509e-12	-0.592092	0.345	0.587	1.78317e-07	high
TCTN1	6.54365e-12	-0.613809	0.102	0.258	1.7855e-07	high
LYRM2	7.18576e-12	-0.686098	0.234	0.446	1.96071e-07	high
ANXA1	7.5032e-12	1.56449	0.606	0.437	2.04732e-07	high
TEAD1	7.91816e-12	-0.652928	0.268	0.502	2.16055e-07	high
SMCHD1	8.21778e-12	-1.04721	0.265	0.493	2.2423e-07	high
TESC	8.30017e-12	2.30424	0.471	0.31	2.26479e-07	high
TMEM263	8.44862e-12	-0.480004	0.22	0.427	2.30529e-07	high
CGRRF1	8.49888e-12	-1.1307	0.11	0.263	2.319e-07	high
MRPL33	8.5395e-12	-0.432107	0.417	0.634	2.33009e-07	high
TPGS1	8.54087e-12	-0.420521	0.178	0.376	2.33046e-07	high
HS3ST1	8.55997e-12	2.5013	0.279	0.066	2.33567e-07	high
ZSWIM7	8.85955e-12	-0.838881	0.156	0.338	2.41742e-07	high
MT-CO1	1.06499e-11	-0.445774	0.834	0.981	2.90594e-07	high
PRKAR1A	1.06549e-11	-0.499072	0.435	0.662	2.9073e-07	high
FNDC3A	1.0655e-11	-0.654437	0.358	0.587	2.90732e-07	high
NCOA1	1.07102e-11	-0.674601	0.205	0.404	2.92239e-07	high
SH3BGRL3	1.10622e-11	1.43723	0.7	0.657	3.01843e-07	high
VILL	1.14711e-11	3.35161	0.282	0.075	3.13002e-07	high
LUC7L2	1.15899e-11	-0.929929	0.376	0.624	3.16241e-07	high
SQSTM1	1.18638e-11	1.14952	0.737	0.732	3.23716e-07	high
CRIP2	1.35583e-11	-0.486039	0.352	0.587	3.69953e-07	high
MET	1.38103e-11	1.94945	0.351	0.127	3.76828e-07	high
TTC37	1.39199e-11	-0.816486	0.331	0.568	3.79818e-07	high
MGST1	1.48699e-11	1.70182	0.356	0.127	4.05739e-07	high
IQGAP2	1.60347e-11	2.14171	0.317	0.099	4.37524e-07	high
TST	1.64339e-11	2.79866	0.297	0.089	4.48415e-07	high
C12orf57	1.86031e-11	-0.400574	0.484	0.718	5.07603e-07	high
FERMT1	1.93737e-11	2.80441	0.269	0.061	5.2863e-07	high
HIPK2	2.15761e-11	-0.866656	0.305	0.521	5.88726e-07	high
SAMHD1	2.18938e-11	-0.787089	0.149	0.319	5.97395e-07	high
COPRS	2.23209e-11	-0.293186	0.214	0.413	6.09047e-07	high
DCTN3	2.23946e-11	-0.399862	0.303	0.512	6.11058e-07	high
CAPS	2.25192e-11	2.48802	0.327	0.117	6.14458e-07	high
TSPAN3	2.29994e-11	1.54865	0.638	0.592	6.27562e-07	high
NAA20	2.4639e-11	-0.824111	0.312	0.526	6.723e-07	high
PARP4	2.49288e-11	1.56508	0.417	0.202	6.80206e-07	high
GALE	2.67819e-11	2.69628	0.313	0.103	7.30771e-07	high
ARHGDIB	2.68228e-11	-0.762843	0.181	0.362	7.31887e-07	high
SEL1L3	2.77959e-11	1.35445	0.371	0.136	7.58439e-07	high
MVP	2.96084e-11	1.80409	0.493	0.324	8.07895e-07	high
PLEK2	3.00102e-11	2.7921	0.258	0.052	8.18858e-07	high
PTK6	3.06974e-11	2.1827	0.254	0.047	8.3761e-07	high
MUC3A	3.11903e-11	3.0871	0.27	0.066	8.51059e-07	high
MRPL42	3.12114e-11	-0.743857	0.256	0.465	8.51634e-07	high
SFPQ	3.13796e-11	-0.623326	0.568	0.822	8.56223e-07	high
STOM	3.15436e-11	-1.47923	0.212	0.39	8.60698e-07	high
MKNK1	3.53817e-11	-3.05311	0.116	0.263	9.65424e-07	high
NAPRT	3.54136e-11	2.52412	0.322	0.117	9.66294e-07	high
PLEKHA7	3.64324e-11	3.07355	0.262	0.061	9.94094e-07	high
ZNF451	3.80933e-11	-0.915707	0.27	0.488	1.03941e-06	high
TRIP6	4.29261e-11	1.96725	0.369	0.155	1.17128e-06	high
CRELD2	4.31799e-11	-0.54144	0.163	0.347	1.17821e-06	high
DPM3	4.35962e-11	-0.547065	0.274	0.488	1.18957e-06	high
PIN1	4.4152e-11	-0.331508	0.301	0.521	1.20473e-06	high
CTSH	4.44513e-11	1.74684	0.476	0.282	1.2129e-06	high
UTRN	4.66322e-11	-1.09721	0.377	0.559	1.27241e-06	high
ADAM8	5.05043e-11	2.68254	0.259	0.056	1.37806e-06	high
PRRG4	5.13637e-11	2.53775	0.29	0.085	1.40151e-06	high
PFDN5	5.46212e-11	-0.372105	0.738	0.854	1.49039e-06	high
PLAUR	5.47019e-11	2.18648	0.431	0.244	1.4926e-06	high
SERPINF1	5.57859e-11	-0.592453	0.111	0.268	1.52218e-06	high
AK3	5.59076e-11	-0.479823	0.253	0.474	1.5255e-06	high
BRAF	5.59376e-11	-0.909107	0.248	0.455	1.52631e-06	high
SMPD1	5.65727e-11	-0.532284	0.121	0.282	1.54364e-06	high
CALML4	5.72045e-11	2.97344	0.29	0.094	1.56088e-06	high
CTSS	5.73322e-11	1.61318	0.499	0.305	1.56437e-06	high
SECISBP2L	6.62994e-11	-0.601826	0.234	0.441	1.80904e-06	high
MT-ND1	6.94106e-11	-0.396192	0.812	0.986	1.89394e-06	high
SLC16A3	7.40695e-11	2.39963	0.336	0.131	2.02106e-06	high
NRP1	7.56399e-11	-0.859079	0.187	0.366	2.06391e-06	high
RNF115	8.04319e-11	-0.426322	0.218	0.418	2.19467e-06	high
CLIC3	8.09082e-11	3.29656	0.27	0.075	2.20766e-06	high
NOTCH3	8.38356e-11	-1.82416	0.148	0.296	2.28754e-06	high
LLGL2	8.56898e-11	1.31696	0.48	0.291	2.33813e-06	high
MXRA5	8.6507e-11	2.53767	0.324	0.122	2.36043e-06	high
SPATS2	8.65573e-11	-1.13503	0.162	0.333	2.3618e-06	high
SLC40A1	8.82965e-11	1.82111	0.516	0.352	2.40926e-06	high
ITPR3	9.00366e-11	2.32141	0.358	0.155	2.45674e-06	high
OTUD6B-AS1	9.93635e-11	-0.56813	0.326	0.549	2.71123e-06	high
RHOQ	1.00031e-10	-0.6091	0.159	0.329	2.72944e-06	high
CAMLG	1.01876e-10	-0.388701	0.372	0.596	2.77978e-06	high
MT1F	1.02968e-10	-0.861757	0.162	0.329	2.80959e-06	high
KIF3A	1.04884e-10	-0.860737	0.15	0.319	2.86186e-06	high
CCDC85B	1.05157e-10	-0.650765	0.324	0.526	2.86931e-06	high
RPL17	1.0585e-10	-0.381476	0.869	0.892	2.88823e-06	high
SNHG8	1.07842e-10	-0.567014	0.482	0.714	2.94256e-06	high
FUT2	1.14229e-10	2.28724	0.275	0.07	3.11684e-06	high
WSB1	1.19075e-10	-0.463546	0.521	0.765	3.24907e-06	high
NFIL3	1.19763e-10	-0.627228	0.174	0.352	3.26785e-06	high
CCL20	1.23285e-10	3.30285	0.315	0.117	3.36395e-06	high
ADAM9	1.239e-10	2.25811	0.479	0.324	3.38073e-06	high
FAM83H	1.26055e-10	2.46947	0.269	0.07	3.43955e-06	high
SYNGR2	1.31111e-10	1.73465	0.527	0.394	3.57749e-06	high
GTF2A2	1.34865e-10	-0.296258	0.317	0.535	3.67992e-06	high
RPS16	1.36792e-10	0.528441	0.902	0.873	3.7325e-06	high
IFRD1	1.40981e-10	-1.48198	0.337	0.545	3.84682e-06	high
MTSS1	1.45564e-10	-0.69653	0.141	0.31	3.97185e-06	high
ABHD11	1.47527e-10	1.9102	0.33	0.127	4.02541e-06	high
OGFOD3	1.48746e-10	-1.04536	0.125	0.277	4.05868e-06	high
SPOP	1.51052e-10	-0.70396	0.233	0.432	4.12161e-06	high
SMAD1	1.52045e-10	-1.32988	0.128	0.277	4.14871e-06	high
CEACAM1	1.72395e-10	2.54659	0.301	0.099	4.70398e-06	high
CFAP36	1.75336e-10	-0.363543	0.302	0.516	4.78422e-06	high
PRDX1	1.76562e-10	1.20111	0.687	0.69	4.81767e-06	high
MFSD14A	1.78263e-10	-0.522228	0.158	0.333	4.86408e-06	high
EIF3J-DT	1.79101e-10	-0.699355	0.121	0.277	4.88694e-06	high
TP53TG1	1.82141e-10	-0.422939	0.172	0.352	4.96991e-06	high
YWHAB	1.83294e-10	0.845417	0.745	0.728	5.00136e-06	high
ZNF506	2.01381e-10	-1.22417	0.142	0.305	5.49489e-06	high
KRTCAP3	2.07063e-10	2.44616	0.299	0.103	5.64992e-06	high
CAVIN1	2.22436e-10	-1.46856	0.233	0.38	6.06938e-06	high
PMP22	2.30005e-10	-0.755516	0.112	0.258	6.27591e-06	high
CAPN2	2.38604e-10	1.9137	0.521	0.427	6.51054e-06	high
RASGEF1B	2.38773e-10	-0.907866	0.14	0.3	6.51517e-06	high
CNOT6L	2.67906e-10	-0.560387	0.221	0.413	7.31007e-06	high
PPP3CB	2.72772e-10	-0.525587	0.175	0.347	7.44286e-06	high
TMEM109	2.82085e-10	-0.361443	0.209	0.394	7.69696e-06	high
KLF13	2.82623e-10	-0.495201	0.26	0.465	7.71166e-06	high
LUC7L3	2.83484e-10	-0.398389	0.506	0.784	7.73515e-06	high
SPTBN1	2.84653e-10	0.898412	0.727	0.568	7.76703e-06	high
RAB21	2.99035e-10	-0.603326	0.339	0.545	8.15946e-06	high
CCDC25	3.01225e-10	-0.577993	0.208	0.399	8.21922e-06	high
TMED8	3.02009e-10	-1.10204	0.112	0.254	8.24063e-06	high
ZFYVE16	3.07029e-10	-0.683603	0.266	0.479	8.37759e-06	high
CXCL16	3.09715e-10	2.22224	0.311	0.108	8.45088e-06	high
ARHGAP29	3.10429e-10	-1.35622	0.244	0.408	8.47037e-06	high
INSIG1	3.1145e-10	-0.919614	0.186	0.362	8.49823e-06	high
ACTG1	3.21195e-10	0.615341	0.916	0.845	8.76412e-06	high
B4GALT1	3.22214e-10	1.8429	0.464	0.268	8.79194e-06	high
MT-CO2	3.22784e-10	-0.353251	0.829	0.977	8.80749e-06	high
CITED2	3.27175e-10	-0.71125	0.189	0.376	8.9273e-06	high
YWHAE	3.32202e-10	-0.312953	0.595	0.789	9.06446e-06	high
AKR1C3	3.49606e-10	1.69099	0.328	0.127	9.53934e-06	high
C3	3.50373e-10	3.86546	0.321	0.141	9.56028e-06	high
RHOC	3.60905e-10	1.11057	0.577	0.343	9.84764e-06	high
SPRYD3	3.66792e-10	-0.300641	0.153	0.319	1.00083e-05	high
MGAT4B	3.72806e-10	1.87523	0.427	0.249	1.01724e-05	high
NECAP1	3.77523e-10	-0.849386	0.176	0.357	1.03011e-05	high
FXYD5	3.91981e-10	2.23549	0.588	0.474	1.06956e-05	high
BCL2L15	4.09934e-10	1.38018	0.266	0.066	1.11855e-05	high
INTS6	4.14529e-10	-1.18559	0.315	0.526	1.13108e-05	high
KCNK1	4.22401e-10	1.88821	0.415	0.235	1.15256e-05	high
ITGB8	4.30171e-10	2.44338	0.38	0.188	1.17376e-05	high
POLR2A	4.32436e-10	-0.329775	0.302	0.535	1.17994e-05	high
JMY	4.34488e-10	-0.618448	0.154	0.319	1.18554e-05	high
RBM6	4.37894e-10	-1.38252	0.317	0.502	1.19484e-05	high
ARHGEF7	4.40938e-10	-0.82391	0.195	0.366	1.20314e-05	high
AP3B1	4.42312e-10	-0.453587	0.273	0.479	1.20689e-05	high
ESRP1	4.60903e-10	1.6006	0.362	0.164	1.25762e-05	high
EPHA2	4.70854e-10	2.47017	0.353	0.169	1.28477e-05	high
COX6B1	4.89818e-10	1.03484	0.691	0.751	1.33652e-05	high
G3BP2	5.31372e-10	-0.417099	0.427	0.662	1.4499e-05	high
AC058791.1	5.34342e-10	-0.784974	0.109	0.254	1.45801e-05	high
FHL2	5.76217e-10	1.99071	0.368	0.178	1.57227e-05	high
CAMTA1	5.97003e-10	-0.271747	0.344	0.577	1.62898e-05	high
SMIM10L1	6.09063e-10	-0.654389	0.182	0.357	1.66189e-05	high
MGLL	6.16995e-10	1.58284	0.488	0.305	1.68353e-05	high
EPB41L4A-AS1	6.17743e-10	-0.466741	0.292	0.493	1.68557e-05	high
SNHG3	6.20885e-10	-0.878085	0.133	0.286	1.69415e-05	high
MALAT1	6.2385e-10	-0.37141	0.981	1	1.70224e-05	high
NASP	6.28304e-10	-0.817129	0.343	0.535	1.71439e-05	high
NFIA	6.39909e-10	-1.00251	0.422	0.629	1.74606e-05	high
ELF2	6.95368e-10	-0.829093	0.269	0.46	1.89738e-05	high
INPP4B	7.09378e-10	2.25784	0.39	0.211	1.93561e-05	high
ZNF24	7.20691e-10	-0.533382	0.253	0.451	1.96648e-05	high
ADAM28	7.32609e-10	1.24101	0.295	0.089	1.999e-05	high
VIM	7.34861e-10	-1.10774	0.527	0.676	2.00514e-05	high
PIAS2	7.35725e-10	-1.12223	0.135	0.291	2.0075e-05	high
PITPNA	7.79229e-10	-0.413267	0.139	0.296	2.1262e-05	high
UHRF2	7.82795e-10	-1.28594	0.132	0.282	2.13594e-05	high
ALG13	8.14968e-10	-0.837588	0.219	0.404	2.22372e-05	high
ITM2C	8.19973e-10	-0.34234	0.304	0.507	2.23738e-05	high
AREG	8.39465e-10	1.65528	0.341	0.136	2.29056e-05	high
IL32	8.53664e-10	1.74028	0.517	0.333	2.32931e-05	high
RPS18	9.11124e-10	0.505461	0.969	0.897	2.48609e-05	high
MTURN	9.43707e-10	-0.804139	0.142	0.3	2.575e-05	high
ZNF217	1.00218e-09	1.94774	0.373	0.183	2.73455e-05	high
GSE1	1.02023e-09	-0.801623	0.234	0.423	2.7838e-05	high
LMO4	1.03937e-09	1.61446	0.468	0.291	2.83603e-05	high
ACLY	1.04843e-09	-0.678762	0.26	0.441	2.86075e-05	high
C1orf116	1.06242e-09	2.0019	0.261	0.075	2.89893e-05	high
PYCARD	1.06502e-09	2.18566	0.326	0.136	2.90602e-05	high
ZMIZ1	1.07611e-09	-0.374589	0.225	0.418	2.93626e-05	high
GAMT	1.08319e-09	-0.400605	0.144	0.315	2.9556e-05	high
EVA1B	1.11689e-09	-0.718115	0.134	0.282	3.04755e-05	high
HDGF	1.14641e-09	1.50093	0.55	0.432	3.12809e-05	high
ZHX1	1.15236e-09	-0.597378	0.237	0.427	3.14432e-05	high
RPS4X	1.16675e-09	-0.323052	0.885	0.887	3.18361e-05	high
CREB3L1	1.19014e-09	1.32358	0.268	0.08	3.24743e-05	high
MCU	1.19706e-09	2.63032	0.265	0.085	3.26631e-05	high
AMN	1.20159e-09	2.397	0.255	0.07	3.27866e-05	high
CKS1B	1.22531e-09	2.63657	0.32	0.131	3.34337e-05	high
RBM47	1.26672e-09	1.19391	0.456	0.268	3.45637e-05	high
CNN3	1.33616e-09	-0.896863	0.257	0.441	3.64585e-05	high
HELZ	1.41862e-09	-0.850135	0.266	0.46	3.87083e-05	high
RPL29	1.42078e-09	0.581292	0.911	0.873	3.87675e-05	high
RTL8C	1.43361e-09	-0.392812	0.231	0.408	3.91176e-05	high
ACSL5	1.48674e-09	2.27386	0.32	0.131	4.05671e-05	high
SCAPER	1.49968e-09	-0.779707	0.162	0.333	4.09203e-05	high
P4HTM	1.51097e-09	-0.809361	0.234	0.404	4.12284e-05	high
ARMCX3	1.52385e-09	-0.584668	0.339	0.545	4.15797e-05	high
TNIP1	1.542e-09	1.6136	0.412	0.216	4.20751e-05	high
PPP1R13L	1.5676e-09	2.06457	0.308	0.117	4.27737e-05	high
CHMP1B	1.6013e-09	-0.588709	0.322	0.521	4.36931e-05	high
MICAL3	1.62843e-09	-1.49817	0.123	0.268	4.44334e-05	high
FAM76A	1.69001e-09	-0.903602	0.143	0.291	4.61135e-05	high
HERPUD1	1.74591e-09	-0.773729	0.482	0.714	4.76389e-05	high
RYBP	1.79251e-09	-0.276296	0.289	0.498	4.89105e-05	high
ITGB5	1.81927e-09	1.96393	0.402	0.221	4.96406e-05	high
SSH1	1.82322e-09	-0.618062	0.115	0.254	4.97484e-05	high
ARIH1	1.84693e-09	-0.798617	0.301	0.479	5.03953e-05	high
UPF3A	1.85666e-09	-0.700162	0.302	0.512	5.06608e-05	high
SLF2	1.87433e-09	-0.895687	0.135	0.286	5.1143e-05	high
RPL8	1.89028e-09	0.507688	0.936	0.892	5.15781e-05	high
SH2D4A	1.90245e-09	2.00333	0.256	0.07	5.19102e-05	high
EMD	1.90426e-09	-0.492203	0.21	0.39	5.19596e-05	high
HNMT	1.93869e-09	2.11311	0.339	0.15	5.28992e-05	high
CD55	1.97638e-09	2.02201	0.591	0.526	5.39276e-05	high
KCTD20	1.98625e-09	-0.929047	0.18	0.343	5.41967e-05	high
ARIH2	1.99382e-09	-0.676824	0.231	0.423	5.44033e-05	high
SLC39A4	2.00655e-09	2.38292	0.337	0.155	5.47506e-05	high
TYW3	2.06773e-09	-0.788872	0.16	0.319	5.642e-05	high
ATP6AP2	2.07472e-09	-0.27765	0.435	0.648	5.66109e-05	high
SRC	2.09915e-09	2.22961	0.267	0.085	5.72773e-05	high
CSNK1E	2.10892e-09	-0.517277	0.302	0.498	5.7544e-05	high
TTC3	2.14461e-09	-0.45533	0.534	0.765	5.85179e-05	high
SDR39U1	2.18855e-09	-0.885814	0.137	0.291	5.97168e-05	high
PIGK	2.26499e-09	-0.519785	0.153	0.315	6.18025e-05	high
PRKACA	2.27856e-09	-0.362951	0.151	0.31	6.21728e-05	high
RND3	2.29069e-09	1.73467	0.402	0.216	6.25038e-05	high
TMX3	2.50688e-09	-0.767839	0.142	0.296	6.84028e-05	high
SEC24D	2.55885e-09	-0.255851	0.203	0.38	6.98207e-05	high
QTRT1	2.5939e-09	-0.92611	0.149	0.305	7.07771e-05	high
EFHD2	2.70685e-09	1.88555	0.461	0.31	7.3859e-05	high
ANKRD28	2.74778e-09	-1.20192	0.213	0.376	7.49761e-05	high
MXD4	2.8509e-09	-0.33734	0.271	0.455	7.77898e-05	high
CD81	2.89901e-09	-0.375382	0.586	0.751	7.91023e-05	high
ZC3H14	2.928e-09	-0.616345	0.231	0.413	7.98934e-05	high
FKBP1B	2.96536e-09	-0.553121	0.142	0.291	8.09127e-05	high
PLA2G12A	2.99012e-09	-0.806769	0.192	0.362	8.15885e-05	high
SELENOK	2.9963e-09	-0.266943	0.457	0.681	8.17571e-05	high
PRRC2B	3.00435e-09	-0.367124	0.36	0.587	8.19767e-05	high
GOLGA8A	3.00631e-09	-1.67692	0.141	0.286	8.20302e-05	high
EIF4G3	3.05363e-09	-0.466073	0.288	0.488	8.33214e-05	high
FABP5	3.05613e-09	-0.858599	0.313	0.502	8.33895e-05	high
ETS1	3.12164e-09	-0.898688	0.31	0.469	8.51771e-05	high
TSPYL1	3.14034e-09	-0.643486	0.315	0.512	8.56874e-05	high
CZIB	3.1448e-09	-0.292194	0.182	0.352	8.58091e-05	high
PDCD7	3.15262e-09	-0.686285	0.158	0.319	8.60223e-05	high
CYB5R3	3.17426e-09	-0.487521	0.378	0.577	8.66128e-05	high
PFKP	3.35737e-09	2.22194	0.35	0.169	9.16091e-05	high
PLEKHM2	3.44911e-09	-0.438995	0.179	0.352	9.41123e-05	high
SF1	3.48043e-09	-0.359596	0.52	0.746	9.49669e-05	high
RRAS	3.54672e-09	1.71273	0.469	0.31	9.67759e-05	high
EEF1D	3.56049e-09	0.799283	0.795	0.798	9.71515e-05	high
CLK1	3.63509e-09	-0.82505	0.386	0.601	9.91871e-05	high
CLTA	3.66971e-09	1.60235	0.67	0.681	0.000100132	high
VDAC1	3.82195e-09	1.35394	0.627	0.638	0.000104286	high
RSRC2	4.02486e-09	-0.416593	0.528	0.779	0.000109822	high
ABHD5	4.06856e-09	-0.627775	0.238	0.418	0.000111015	high
AC010642.2	4.1601e-09	-0.457007	0.153	0.31	0.000113512	high
MALL	4.23921e-09	2.04753	0.396	0.216	0.000115671	high
STX2	4.26285e-09	-0.76869	0.129	0.277	0.000116316	high
MAPRE1	4.40442e-09	-0.278599	0.343	0.554	0.000120179	high
LIME1	4.83966e-09	2.12519	0.3	0.117	0.000132055	high
EEA1	4.94449e-09	-0.624961	0.256	0.446	0.000134915	high
ABHD2	5.08909e-09	1.27149	0.608	0.535	0.000138861	high
PINK1	5.13219e-09	-0.27143	0.229	0.423	0.000140037	high
TPT1	5.14032e-09	0.429289	0.985	0.92	0.000140259	high
STAT3	5.35209e-09	-0.343348	0.532	0.77	0.000146037	high
CHD6	5.41018e-09	-0.811483	0.296	0.493	0.000147622	high
GRB10	5.58427e-09	-1.0311	0.143	0.296	0.000152373	high
HPF1	5.74583e-09	-0.331843	0.152	0.31	0.000156781	high
GNA12	5.92983e-09	-0.34015	0.131	0.277	0.000161801	high
PPP2R2A	6.07995e-09	-0.607608	0.305	0.488	0.000165897	high
FYTTD1	6.18597e-09	-0.362715	0.288	0.488	0.00016879	high
RAB27A	6.34269e-09	-0.484534	0.151	0.305	0.000173067	high
MSH6	6.50617e-09	-0.967369	0.16	0.315	0.000177527	high
PPP1R12A	7.00116e-09	-0.457338	0.38	0.582	0.000191034	high
SLC26A2	7.26892e-09	-0.57247	0.127	0.272	0.00019834	high
RDH10	7.27873e-09	1.71269	0.278	0.099	0.000198608	high
SOCS3	7.3393e-09	-1.29562	0.213	0.362	0.00020026	high
MARCKSL1	7.38221e-09	1.34248	0.55	0.408	0.000201431	high
EPB41L2	7.44452e-09	-0.940157	0.193	0.352	0.000203131	high
CPQ	7.49262e-09	-0.293409	0.252	0.451	0.000204444	high
MT-CO3	7.691e-09	-0.324752	0.838	0.972	0.000209857	high
KLHL5	7.7465e-09	-0.556696	0.115	0.254	0.000211371	high
ARFGEF3	7.90216e-09	-1.24508	0.253	0.408	0.000215618	high
LINC00665	7.91185e-09	-0.482558	0.142	0.291	0.000215883	high
SRRM1	8.16423e-09	-0.2951	0.529	0.798	0.000222769	high
HECTD4	8.20403e-09	-0.66856	0.175	0.338	0.000223855	high
ZNF721	8.21397e-09	-0.882491	0.225	0.404	0.000224126	high
MRTFB	8.29609e-09	-0.857023	0.162	0.31	0.000226367	high
RPS24	8.58862e-09	0.712317	0.937	0.906	0.000234349	high
PRPF4B	8.61755e-09	-0.423177	0.463	0.714	0.000235139	high
C22orf39	9.03055e-09	-0.291852	0.129	0.272	0.000246408	high
TMSB4X	9.68289e-09	0.489648	0.958	0.883	0.000264207	high
TSHZ2	1.0018e-08	-0.702372	0.254	0.427	0.000273352	high
VAMP5	1.01767e-08	-0.755688	0.178	0.324	0.000277683	high
PRSS23	1.0261e-08	-0.684918	0.231	0.404	0.000279981	high
NCOR1	1.03126e-08	-0.696432	0.395	0.601	0.000281389	high
DDR1	1.11361e-08	1.35806	0.509	0.362	0.00030386	high
AEBP1	1.15989e-08	0.306268	0.157	0.324	0.000316489	high
PLSCR1	1.17098e-08	1.32679	0.514	0.376	0.000319514	high
RPLP2	1.25152e-08	0.47912	0.911	0.878	0.000341489	high
RCAN3	1.29123e-08	-1.12956	0.199	0.352	0.000352324	high
ERP29	1.3072e-08	-0.483111	0.489	0.685	0.000356682	high
APPBP2	1.33331e-08	-0.716271	0.165	0.319	0.000363808	high
PNPLA8	1.33589e-08	-0.418966	0.313	0.502	0.00036451	high
BDP1	1.35763e-08	-0.280747	0.397	0.624	0.000370443	high
CLTB	1.40696e-08	2.17517	0.553	0.507	0.000383902	high
PPA1	1.42423e-08	1.32303	0.644	0.624	0.000388616	high
GDF15	1.45071e-08	3.02266	0.268	0.103	0.000395841	high
HAGH	1.46274e-08	-0.348723	0.261	0.441	0.000399125	high
NME2	1.50687e-08	1.14804	0.755	0.808	0.000411163	high
ATG2B	1.51185e-08	-1.99088	0.129	0.263	0.000412522	high
TSC22D3	1.55004e-08	-0.778123	0.395	0.601	0.000422944	high
MMP14	1.55965e-08	1.55397	0.407	0.216	0.000425566	high
TMC6	1.56968e-08	1.59186	0.267	0.089	0.000428302	high
QKI	1.57756e-08	-0.387028	0.294	0.479	0.000430454	high
P4HB	1.59161e-08	1.21098	0.662	0.662	0.000434287	high
RGL2	1.65264e-08	-0.60212	0.149	0.296	0.000450939	high
UBE3A	1.66092e-08	-0.372252	0.32	0.521	0.000453198	high
RILPL2	1.66429e-08	-0.36211	0.129	0.268	0.000454118	high
ZMYND11	1.77131e-08	-0.482891	0.243	0.423	0.00048332	high
HLA-B	1.78156e-08	0.59112	0.901	0.85	0.000486116	high
PAK1	1.7887e-08	2.00886	0.322	0.146	0.000488064	high
PEF1	1.84559e-08	-0.414963	0.194	0.357	0.000503589	high
NET1	1.85283e-08	1.59543	0.445	0.296	0.000505562	high
ARHGEF5	1.85519e-08	1.32494	0.334	0.155	0.000506208	high
ZFP36L2	1.89369e-08	0.74195	0.69	0.568	0.000516712	high
PLEKHA3	1.92666e-08	-0.460014	0.228	0.408	0.00052571	high
RIOK3	1.93169e-08	1.54286	0.571	0.535	0.000527081	high
MCOLN1	1.95634e-08	-0.559566	0.132	0.272	0.000533808	high
USP8	2.08687e-08	-0.478107	0.327	0.521	0.000569423	high
PRKACB	2.09452e-08	-0.497004	0.242	0.418	0.000571511	high
CNN2	2.14538e-08	1.65683	0.374	0.202	0.000585389	high
CNST	2.14682e-08	-0.693141	0.145	0.291	0.000585781	high
ECE1	2.16572e-08	-0.416124	0.315	0.498	0.000590937	high
NDUFA8	2.19571e-08	-0.493822	0.262	0.441	0.00059912	high
EFNA1	2.23175e-08	1.65125	0.422	0.254	0.000608956	high
SMAD4	2.23397e-08	-0.591591	0.212	0.385	0.000609561	high
DEGS1	2.24572e-08	-0.581712	0.22	0.394	0.000612767	high
AGRN	2.32209e-08	2.0643	0.324	0.15	0.000633606	high
DNAJB9	2.38675e-08	-0.41756	0.239	0.413	0.000651248	high
RBM25	2.39389e-08	-0.752111	0.553	0.798	0.000653197	high
HP1BP3	2.45186e-08	-0.350899	0.513	0.737	0.000669014	high
REV1	2.46388e-08	-0.725984	0.224	0.399	0.000672294	high
C1orf198	2.53873e-08	2.34088	0.259	0.094	0.000692717	high
CIB1	2.56241e-08	1.56064	0.556	0.507	0.000699179	high
ZDHHC21	2.56718e-08	-0.888503	0.176	0.333	0.000700481	high
CDC40	2.59594e-08	-0.722229	0.248	0.423	0.000708329	high
SLC9A3R2	2.66867e-08	-0.905781	0.278	0.446	0.000728172	high
GADD45G	2.69274e-08	-0.492841	0.123	0.263	0.000734742	high
RPL13	2.70197e-08	0.450123	0.981	0.911	0.00073726	high
CHM	2.73745e-08	-0.405679	0.206	0.376	0.00074694	high
NKTR	2.762e-08	-0.871733	0.482	0.685	0.00075364	high
RPL39	2.80456e-08	0.500322	0.901	0.883	0.000765254	high
CREB3	2.81008e-08	3.18883	0.373	0.23	0.000766758	high
CD74	2.8124e-08	0.687148	0.682	0.512	0.000767393	high
RANBP2	2.82344e-08	-0.450725	0.41	0.629	0.000770403	high
LRRFIP1	2.87712e-08	0.801177	0.695	0.629	0.000785051	high
MIS18BP1	2.94515e-08	-0.528861	0.232	0.408	0.000803613	high
SYTL2	3.07706e-08	2.05703	0.284	0.117	0.000839607	high
AHR	3.08958e-08	1.56781	0.525	0.394	0.000843022	high
HDLBP	3.14208e-08	1.06864	0.645	0.606	0.000857349	high
SRD5A3	3.18304e-08	1.92605	0.327	0.16	0.000868524	high
N4BP2L2	3.19049e-08	-0.397192	0.569	0.826	0.000870556	high
SENP7	3.21097e-08	-0.690233	0.175	0.333	0.000876146	high
JARID2	3.28823e-08	-0.494889	0.135	0.277	0.000897225	high
JMJD6	3.29366e-08	-0.400423	0.183	0.343	0.000898707	high
ELP2	3.32326e-08	-0.567758	0.193	0.362	0.000906784	high
IFT57	3.51531e-08	-0.321912	0.32	0.516	0.000959188	high
ISCA1	3.72413e-08	-0.267383	0.24	0.427	0.00101617	high
MAP3K4	3.83099e-08	-0.35035	0.15	0.3	0.00104533	high
SENP6	3.84193e-08	-0.613645	0.394	0.606	0.00104831	high
AC027644.3	3.87082e-08	-0.61333	0.127	0.263	0.00105619	high
ST3GAL1	4.08772e-08	1.98615	0.415	0.277	0.00111538	high
IRF6	4.11082e-08	1.88812	0.318	0.146	0.00112168	high
LCORL	4.13078e-08	-0.92681	0.16	0.31	0.00112712	high
LUC7L	4.18692e-08	-0.617853	0.261	0.437	0.00114244	high
TSPAN4	4.44824e-08	-0.669534	0.147	0.282	0.00121375	high
KLF11	4.48101e-08	-0.541083	0.145	0.291	0.00122269	high
USP12	4.60917e-08	-0.710059	0.191	0.343	0.00125766	high
ARL5A	4.65045e-08	-0.380677	0.284	0.451	0.00126892	high
TMX1	4.8297e-08	-0.293865	0.277	0.46	0.00131783	high
YES1	4.86376e-08	-0.438887	0.255	0.427	0.00132713	high
XPA	4.96841e-08	-0.570946	0.201	0.366	0.00135568	high
HOOK3	5.00061e-08	-0.357303	0.337	0.549	0.00136447	high
NIBAN2	5.06064e-08	1.42755	0.442	0.282	0.00138085	high
MYOF	5.21263e-08	2.20971	0.343	0.183	0.00142232	high
TAGLN	5.27789e-08	-0.581538	0.185	0.343	0.00144012	high
TSR2	5.45138e-08	-0.317862	0.209	0.376	0.00148746	high
RPL36A	5.46284e-08	0.593537	0.851	0.887	0.00149059	high
MPZL2	5.48222e-08	2.00676	0.269	0.103	0.00149588	high
ADAMTS9	5.55654e-08	-1.36976	0.131	0.254	0.00151616	high
JUNB	5.68485e-08	-0.642856	0.695	0.826	0.00155117	high
ATP11A	5.76913e-08	1.99952	0.38	0.225	0.00157416	high
SGK3	5.80113e-08	-0.680154	0.16	0.305	0.0015829	high
TCF7L2	6.0621e-08	1.41548	0.466	0.329	0.0016541	high
FOXO1	6.20233e-08	-0.460302	0.208	0.366	0.00169237	high
DHRS3	6.20877e-08	1.8946	0.36	0.192	0.00169412	high
HLA-C	6.21089e-08	0.646823	0.84	0.836	0.0016947	high
TMEM159	6.25565e-08	2.22504	0.255	0.094	0.00170692	high
EGFR	6.45966e-08	1.98767	0.271	0.108	0.00176258	high
ACADM	6.49184e-08	-0.468027	0.184	0.338	0.00177136	high
ARID1B	6.66354e-08	-0.29131	0.478	0.709	0.00181821	high
CTNND1	6.72578e-08	1.2514	0.592	0.549	0.0018352	high
TXLNG	7.00334e-08	-0.570396	0.145	0.286	0.00191093	high
BCAP29	7.01374e-08	-0.522811	0.264	0.432	0.00191377	high
CDC42EP5	7.2184e-08	2.24682	0.339	0.183	0.00196961	high
RBMX	7.36353e-08	-0.299151	0.492	0.709	0.00200921	high
TP53INP1	7.43645e-08	-1.74306	0.148	0.282	0.00202911	high
SRPK1	7.91623e-08	1.68209	0.375	0.221	0.00216002	high
GPX4	7.91839e-08	1.00965	0.709	0.761	0.00216061	high
CAV1	7.94698e-08	-1.79869	0.222	0.343	0.00216841	high
RPS2	7.97305e-08	0.490577	0.949	0.911	0.00217553	high
COL1A1	8.08187e-08	0.754592	0.568	0.385	0.00220522	high
MEAF6	8.22674e-08	-0.434167	0.331	0.507	0.00224475	high
PHF1	8.29894e-08	-0.427362	0.162	0.315	0.00226445	high
TPM3	8.33783e-08	0.801419	0.732	0.789	0.00227506	high
METTL14	8.45567e-08	-0.696804	0.137	0.272	0.00230722	high
TBC1D20	8.51432e-08	-0.591172	0.143	0.282	0.00232322	high
DDX1	8.55527e-08	-0.348913	0.374	0.577	0.00233439	high
COX7A2L	8.63436e-08	-0.262976	0.435	0.643	0.00235597	high
PEPD	8.73811e-08	-0.378809	0.226	0.394	0.00238428	high
C7orf50	8.81859e-08	-0.479259	0.283	0.465	0.00240624	high
TNFAIP2	8.90326e-08	2.14068	0.371	0.211	0.00242934	high
PPIL4	9.06454e-08	-0.462651	0.242	0.413	0.00247335	high
ZCCHC2	9.52671e-08	-0.778869	0.13	0.258	0.00259946	high
HTATSF1	9.60801e-08	-0.358684	0.25	0.423	0.00262164	high
INTS10	9.60877e-08	-0.861119	0.149	0.286	0.00262185	high
SEPTIN7	9.6988e-08	-0.438715	0.565	0.77	0.00264642	high
H3F3A	9.74089e-08	0.593768	0.869	0.869	0.0026579	high
RPL13A	9.98042e-08	0.423692	0.953	0.897	0.00272326	high
CDCP1	1.00686e-07	1.9121	0.364	0.207	0.00274731	high
HCG18	1.00916e-07	-0.937521	0.289	0.465	0.0027536	high
PIGR	1.02292e-07	2.2256	0.295	0.127	0.00279114	high
AHDC1	1.0377e-07	-0.386744	0.163	0.31	0.00283146	high
LINC00511	1.0467e-07	1.70972	0.344	0.183	0.00285603	high
RNPEPL1	1.04823e-07	1.80295	0.412	0.258	0.00286021	high
STARD3NL	1.06796e-07	-0.5051	0.151	0.286	0.00291402	high
SRSF4	1.07023e-07	-0.664494	0.394	0.573	0.00292024	high
AGPAT2	1.10013e-07	1.71909	0.463	0.333	0.00300182	high
ASL	1.1055e-07	1.61193	0.412	0.272	0.00301648	high
LENG8	1.10996e-07	-0.80829	0.312	0.502	0.00302863	high
SERINC5	1.11534e-07	1.32986	0.344	0.164	0.00304332	high
ELK3	1.16187e-07	-1.04774	0.252	0.376	0.00317027	high
PTS	1.16518e-07	-0.302234	0.273	0.446	0.00317931	high
TC2N	1.17805e-07	-0.383829	0.408	0.192	0.00321443	high
KIF1B	1.19492e-07	-0.368512	0.251	0.423	0.00326045	high
LRATD2	1.22154e-07	2.4002	0.294	0.141	0.0033331	high
PODXL	1.22186e-07	-1.00528	0.188	0.315	0.00333396	high
ZNF281	1.24479e-07	-0.477813	0.202	0.357	0.00339654	high
PHLDA3	1.28686e-07	3.00238	0.276	0.127	0.00351132	high
CHORDC1	1.32292e-07	-0.549478	0.25	0.427	0.00360972	high
GDI1	1.33189e-07	-0.297796	0.279	0.46	0.00363419	high
CKLF	1.34454e-07	1.88559	0.469	0.362	0.00366872	high
ALDH9A1	1.35078e-07	-0.30585	0.212	0.371	0.00368573	high
MED13L	1.35268e-07	-1.10346	0.309	0.469	0.00369091	high
PBX1	1.35591e-07	-0.45557	0.296	0.498	0.00369972	high
RBM5	1.37778e-07	-0.920398	0.357	0.545	0.00375942	high
IFITM3	1.39124e-07	0.387557	0.748	0.531	0.00379613	high
GPCPD1	1.4146e-07	-0.335454	0.181	0.333	0.00385989	high
PDIA4	1.48324e-07	1.37821	0.528	0.427	0.00404717	high
POLD4	1.49978e-07	1.40572	0.521	0.423	0.0040923	high
ASAH1	1.5457e-07	-0.26201	0.383	0.573	0.0042176	high
PSMD6	1.59822e-07	-0.543097	0.251	0.423	0.00436089	high
GGA2	1.63571e-07	-0.906636	0.174	0.315	0.00446319	high
SIK3	1.75847e-07	-0.567436	0.136	0.268	0.00479817	high
PLEKHA6	1.77063e-07	2.17517	0.276	0.117	0.00483134	high
ZYG11B	1.82746e-07	-0.519779	0.155	0.296	0.0049864	high
ATRX	1.87025e-07	-0.369041	0.571	0.793	0.00510317	high
UFSP2	1.87777e-07	-0.366613	0.167	0.315	0.0051237	high
STXBP2	1.8959e-07	1.79056	0.331	0.169	0.00517315	high
BMPR2	1.99584e-07	-0.579454	0.359	0.535	0.00544584	high
CBR1	2.02949e-07	2.21569	0.31	0.16	0.00553766	high
2024-03-06	2.04714e-07	-0.357841	0.396	0.606	0.00558582	high
MEIS2	2.10003e-07	-0.893543	0.337	0.502	0.00573014	high
BPTF	2.12989e-07	-0.266668	0.486	0.737	0.00581162	high
MBNL1	2.17191e-07	-0.409301	0.479	0.643	0.00592627	high
FNBP1	2.19223e-07	-0.73947	0.17	0.31	0.00598172	high
CNOT2	2.21638e-07	-0.259856	0.316	0.507	0.00604763	high
SOCS5	2.22041e-07	-0.336639	0.129	0.258	0.00605861	high
CAND1	2.35209e-07	-0.336823	0.301	0.484	0.00641791	high
RPL12	2.38933e-07	0.543786	0.924	0.887	0.00651953	high
LYRM4	2.46529e-07	-0.405655	0.126	0.254	0.0067268	high
MPST	2.505e-07	1.42952	0.305	0.146	0.00683513	high
SMARCB1	2.51365e-07	-0.388839	0.196	0.352	0.00685875	high
TUBA1C	2.53276e-07	1.47281	0.479	0.338	0.00691089	high
PRR13	2.56143e-07	1.44196	0.538	0.46	0.00698912	high
SKI	2.5664e-07	-0.665332	0.226	0.366	0.00700269	high
PPP1R2	2.57391e-07	-0.317576	0.4	0.61	0.00702317	high
ZFX	2.57611e-07	-0.564269	0.191	0.338	0.00702918	high
GADD45B	2.58326e-07	-0.477692	0.405	0.582	0.00704869	high
FKBP11	2.59676e-07	-0.263483	0.19	0.338	0.00708552	high
LFNG	2.61722e-07	2.06269	0.255	0.103	0.00714135	high
PIK3R1	2.62067e-07	-0.484439	0.267	0.437	0.00715075	high
TTC17	2.6426e-07	-0.514521	0.308	0.488	0.0072106	high
CANX	2.65198e-07	0.899779	0.674	0.714	0.0072362	high
SNTB2	2.69144e-07	-1.15362	0.175	0.305	0.00734386	high
RPL38	2.77333e-07	0.522556	0.871	0.878	0.0075673	high
NUDT4	2.79385e-07	-0.456573	0.349	0.54	0.0076233	high
TOPORS	2.85865e-07	-0.531199	0.264	0.427	0.00780013	high
UBE2G2	2.87082e-07	-0.860945	0.283	0.446	0.00783331	high
LINC01578	2.90772e-07	-0.357644	0.455	0.667	0.00793401	high
CRYBG3	2.95352e-07	-0.800811	0.239	0.38	0.00805896	high
CCNH	2.95884e-07	-0.665039	0.188	0.329	0.0080735	high
ZDHHC7	2.97829e-07	2.05457	0.286	0.131	0.00812656	high
PIGP	3.02582e-07	-0.582448	0.216	0.366	0.00825625	high
ATM	3.06496e-07	-1.23999	0.238	0.39	0.00836305	high
USP34	3.14586e-07	-0.296667	0.388	0.596	0.00858379	high
TYMP	3.17611e-07	1.7	0.421	0.282	0.00866634	high
CTNNA1	3.32097e-07	0.996595	0.615	0.545	0.0090616	high
MYLIP	3.34385e-07	-0.378882	0.151	0.286	0.00912404	high
LEPROT	3.35377e-07	-0.41839	0.4	0.568	0.0091511	high
SNHG25	3.3963e-07	-1.0037	0.176	0.319	0.00926713	high
C11orf58	3.41824e-07	-0.261537	0.601	0.798	0.009327	high
COL6A2	3.54679e-07	-0.289256	0.202	0.352	0.00967776	high
DGCR6L	3.65314e-07	-0.272207	0.186	0.333	0.00996795	high
MIER1	3.70309e-07	-0.41467	0.364	0.549	0.0101043	high
PCNX4	3.75512e-07	-0.498719	0.231	0.394	0.0102462	high
CALCOCO1	3.76412e-07	-0.816218	0.189	0.333	0.0102708	high
DNAJA1	3.82838e-07	-0.418687	0.614	0.793	0.0104461	high
CCNT1	4.05578e-07	-0.452288	0.195	0.347	0.0110666	high
GBP2	4.14815e-07	1.77841	0.356	0.202	0.0113186	high
SMAD3	4.16831e-07	1.29133	0.307	0.146	0.0113736	high
LGALS9	4.49503e-07	1.46254	0.353	0.197	0.0122651	high
ULK1	4.50865e-07	-1.6196	0.171	0.3	0.0123023	high
ODF2L	4.68118e-07	-0.34624	0.289	0.465	0.0127731	high
LRRC8B	4.73861e-07	-0.750802	0.154	0.286	0.0129298	high
SOS1	4.77567e-07	-0.450427	0.196	0.343	0.0130309	high
RABGGTB	4.79434e-07	-0.295104	0.234	0.394	0.0130818	high
MAT2A	5.16124e-07	-0.981886	0.357	0.531	0.014083	high
SGPP2	5.26093e-07	1.78872	0.385	0.239	0.014355	high
TJP2	5.27075e-07	1.465	0.444	0.315	0.0143818	high
SLC29A1	5.31124e-07	-0.774387	0.157	0.291	0.0144922	high
PLP2	5.3594e-07	1.63175	0.528	0.474	0.0146237	high
SPINK1	5.4495e-07	1.4328	0.46	0.286	0.0148695	high
KDELR2	5.4602e-07	1.49692	0.544	0.516	0.0148987	high
MTREX	5.46665e-07	-0.423281	0.228	0.394	0.0149163	high
SNRK	5.46706e-07	-0.67462	0.206	0.347	0.0149174	high
SLC38A1	5.77706e-07	1.07952	0.386	0.211	0.0157633	high
REL	5.80137e-07	-0.521897	0.315	0.484	0.0158296	high
ATP1A1	5.85826e-07	1.21258	0.705	0.761	0.0159848	high
FGD6	5.864e-07	1.85896	0.311	0.16	0.0160005	high
FAM172A	5.92917e-07	-0.31082	0.177	0.324	0.0161783	high
GIPC1	5.9858e-07	1.79016	0.399	0.282	0.0163328	high
USP47	5.98886e-07	-0.442643	0.331	0.516	0.0163412	high
MAFG	6.09411e-07	-0.657928	0.221	0.376	0.0166284	high
LACTB2	6.18558e-07	2.19691	0.273	0.131	0.016878	high
HERC2	6.19066e-07	-0.34591	0.262	0.437	0.0168918	high
VPS13C	6.5015e-07	-0.333143	0.421	0.606	0.01774	high
OTUD4	6.54676e-07	-0.386379	0.217	0.371	0.0178635	high
HBS1L	6.54824e-07	-0.73749	0.172	0.31	0.0178675	high
COX5B	6.60295e-07	0.86365	0.693	0.742	0.0180168	high
NIN	6.73856e-07	-0.511703	0.143	0.272	0.0183868	high
RAPGEF2	6.88219e-07	-0.780832	0.185	0.315	0.0187787	high
SCAMP1	6.98932e-07	-0.338403	0.253	0.408	0.0190711	high
MIR4458HG	7.11718e-07	-0.62064	0.142	0.268	0.0194199	high
ISYNA1	7.17648e-07	0.257013	0.155	0.296	0.0195818	high
SOX4	7.2887e-07	1.35768	0.593	0.488	0.0198879	high
ARHGEF35	7.63342e-07	0.915034	0.369	0.207	0.0208286	high
SEPTIN9	8.10109e-07	1.18888	0.487	0.352	0.0221046	high
ASPH	8.34207e-07	1.18813	0.573	0.502	0.0227622	high
TOB2	8.40337e-07	-0.256532	0.298	0.465	0.0229294	high
CALR	8.49054e-07	0.864171	0.732	0.761	0.0231673	high
HLTF	8.53431e-07	-0.473785	0.195	0.333	0.0232867	high
MYO6	8.56443e-07	1.16422	0.582	0.549	0.0233689	high
FAM53C	8.57005e-07	-0.307263	0.202	0.357	0.0233842	high
RPS8	8.60477e-07	-0.319305	0.888	0.901	0.023479	high
TRIP10	8.66055e-07	1.93738	0.288	0.141	0.0236312	high
CSRNP1	8.66781e-07	-0.271196	0.251	0.413	0.023651	high
LRP1	8.86833e-07	1.17764	0.402	0.239	0.0241981	high
ICAM1	8.88836e-07	-0.959903	0.15	0.272	0.0242528	high
COX11	9.07019e-07	-0.379449	0.207	0.357	0.0247489	high
YTHDC1	9.24408e-07	-0.315657	0.453	0.662	0.0252234	high
SRSF7	9.49762e-07	-0.686166	0.557	0.761	0.0259152	high
ICE2	9.68016e-07	-0.795462	0.187	0.324	0.0264133	high
EPC2	9.96811e-07	-0.451844	0.155	0.286	0.027199	high
RRAGA	1.00089e-06	-0.282127	0.201	0.352	0.0273102	high
AC016831.5	1.01467e-06	-0.520216	0.14	0.268	0.0276864	high
LRP6	1.03934e-06	-0.94065	0.169	0.305	0.0283593	high
GSTO2	1.04757e-06	-0.347463	0.189	0.324	0.028584	high
SPARC	1.05637e-06	-0.920223	0.323	0.465	0.028824	high
CEBPB	1.07632e-06	0.999452	0.555	0.418	0.0293683	high
RPL27	1.07961e-06	0.593966	0.825	0.84	0.0294583	high
ZBTB10	1.11465e-06	-0.417083	0.236	0.39	0.0304143	high
DNPH1	1.12383e-06	2.04684	0.427	0.319	0.0306648	high
KIF13A	1.14543e-06	-0.465643	0.195	0.338	0.0312543	high
PLXNB2	1.16452e-06	1.42729	0.427	0.296	0.031775	high
ZNF503	1.17467e-06	-0.90795	0.196	0.338	0.0320521	high
PLAT	1.19513e-06	1.6143	0.356	0.244	0.0326103	high
USP33	1.22829e-06	-0.467979	0.266	0.432	0.0335151	high
MIF	1.24142e-06	0.617672	0.84	0.826	0.0338733	high
NXT1	1.26228e-06	-0.336695	0.167	0.296	0.0344427	high
RXRA	1.27972e-06	-0.466142	0.213	0.366	0.0349183	high
TPM2	1.28451e-06	2.16077	0.463	0.347	0.0350492	high
MYL12A	1.30698e-06	0.79005	0.681	0.648	0.0356622	high
CWF19L2	1.31957e-06	-0.746393	0.252	0.404	0.0360058	high
UBE2Q2	1.32313e-06	-0.339008	0.199	0.343	0.036103	high
RPLP1	1.40875e-06	0.467391	0.972	0.901	0.0384391	high
CRB3	1.4369e-06	2.06248	0.26	0.122	0.0392073	high
GATA6	1.43889e-06	1.58711	0.273	0.127	0.0392614	high
TWISTNB	1.47258e-06	-0.893329	0.218	0.357	0.0401807	high
VPS53	1.48149e-06	-0.486826	0.143	0.268	0.040424	high
ELOVL5	1.49999e-06	-0.312653	0.187	0.319	0.0409288	high
SESN3	1.5158e-06	-0.682557	0.168	0.3	0.0413603	high
GPBP1	1.51834e-06	-0.337545	0.463	0.676	0.0414294	high
CD47	1.54663e-06	1.47722	0.477	0.39	0.0422013	high
PCDH1	1.56743e-06	1.5512	0.382	0.239	0.0427689	high
RPLP0	1.60734e-06	0.552448	0.848	0.878	0.0438578	high
PSMB10	1.64032e-06	1.99165	0.374	0.239	0.0447578	high
SLC52A2	1.70066e-06	2.311	0.313	0.183	0.0464043	high
RNF128	1.71324e-06	1.68442	0.286	0.141	0.0467474	high
CD151	1.78651e-06	0.822897	0.654	0.629	0.0487467	high
RPS14	1.80116e-06	0.379303	0.941	0.878	0.0491464	high
GPS2	1.84601e-06	-0.608258	0.284	0.451	0.0503704	high
SNX13	1.85518e-06	-0.727814	0.227	0.371	0.0506204	high
AHI1	1.91122e-06	-0.296178	0.341	0.521	0.0521497	high
HOOK1	1.94693e-06	-0.828849	0.227	0.352	0.0531239	high
DTWD1	1.95902e-06	-0.947492	0.166	0.296	0.0534539	high
ITGA6	1.98312e-06	0.802949	0.538	0.38	0.0541114	high
GALNT11	1.99282e-06	-0.299731	0.19	0.329	0.0543762	high
DHX36	2.03209e-06	-0.309748	0.466	0.662	0.0554476	high
ERVK3-1	2.11375e-06	-0.399958	0.221	0.366	0.0576759	high
CAPN1	2.13594e-06	1.40599	0.441	0.333	0.0582813	high
CDC42EP1	2.15327e-06	1.73715	0.342	0.192	0.058754	high
DCAF16	2.19389e-06	-0.535879	0.144	0.263	0.0598625	high
YAP1	2.21389e-06	1.2201	0.344	0.192	0.0604083	high
SLC1A5	2.22834e-06	1.90386	0.282	0.141	0.0608025	high
VARS	2.35475e-06	1.86005	0.277	0.141	0.0642518	high
TNRC18	2.40136e-06	1.66362	0.325	0.183	0.0655236	high
TTYH3	2.45297e-06	2.03429	0.285	0.141	0.0669317	high
MAF	2.48747e-06	-0.446585	0.179	0.319	0.067873	high
FRA10AC1	2.50005e-06	-0.618487	0.182	0.315	0.0682163	high
RPL21	2.6237e-06	-0.268601	0.88	0.878	0.0715903	high
GBP3	2.6395e-06	2.01035	0.253	0.117	0.0720215	high
SF3B1	2.64722e-06	-0.420305	0.581	0.826	0.072232	high
EWSR1	2.68781e-06	-0.37605	0.419	0.615	0.0733395	high
KIFAP3	2.6908e-06	-0.30966	0.23	0.385	0.0734213	high
KRR1	2.76458e-06	-0.439788	0.304	0.46	0.0754342	high
TERF1	2.81781e-06	-0.253573	0.266	0.423	0.0768867	high
PIAS1	2.91894e-06	-0.498966	0.276	0.423	0.0796462	high
MYL12B	2.94746e-06	0.823089	0.708	0.751	0.0804243	high
SAMD12	2.9709e-06	1.53735	0.317	0.174	0.081064	high
TCF12	3.01333e-06	-0.320882	0.193	0.324	0.0822218	high
NUDT9	3.02464e-06	-0.439066	0.194	0.329	0.0825304	high
ZC3HAV1	3.04299e-06	-0.5694	0.266	0.408	0.0830311	high
TRAM1	3.2262e-06	1.26634	0.584	0.577	0.0880301	high
AC020916.1	3.23975e-06	-0.586307	0.379	0.559	0.0883997	high
USP16	3.26154e-06	-0.322848	0.355	0.531	0.0889944	high
POMGNT1	3.28386e-06	-0.256142	0.151	0.277	0.0896034	high
APOL1	3.28952e-06	1.64362	0.398	0.258	0.0897579	high
TNFRSF14	3.31649e-06	1.70896	0.35	0.211	0.0904937	high
ITPR2	3.32044e-06	-1.17567	0.161	0.282	0.0906015	high
SMARCA5	3.32465e-06	-0.28983	0.459	0.643	0.0907165	high
MARK3	3.3738e-06	-0.842256	0.332	0.493	0.0920575	high
UVRAG	3.41075e-06	-0.592403	0.153	0.277	0.0930658	high
DICER1	3.46922e-06	-0.490859	0.324	0.488	0.0946612	high
EXOC5	3.52249e-06	-0.364473	0.229	0.371	0.0961146	high
ERN1	3.52483e-06	-0.792434	0.158	0.282	0.0961785	high
SORBS2	3.57338e-06	-0.539527	0.308	0.493	0.0975033	high
DDX6	3.6556e-06	-0.462657	0.416	0.582	0.0997466	high
SGPL1	3.73389e-06	2.11441	0.296	0.169	0.101883	high
EPS8	3.75379e-06	0.644543	0.495	0.315	0.102426	high
ARHGAP27	3.7887e-06	1.37449	0.251	0.113	0.103379	high
ATXN1	3.80126e-06	-0.666716	0.202	0.338	0.103721	high
CMPK1	3.84486e-06	1.31544	0.57	0.577	0.104911	high
TOB1	3.85728e-06	0.966588	0.567	0.531	0.10525	high
SVIP	3.8794e-06	-0.302132	0.371	0.535	0.105853	high
MAP9	4.07978e-06	-0.388244	0.243	0.39	0.111321	high
CLINT1	4.08775e-06	1.16907	0.543	0.498	0.111538	high
SLC35A3	4.14864e-06	1.18265	0.33	0.192	0.1132	high
HLA-A	4.17516e-06	0.607202	0.909	0.873	0.113923	high
CTSC	4.23917e-06	1.5091	0.439	0.315	0.11567	high
PCNX1	4.28276e-06	-0.613268	0.17	0.296	0.116859	high
NEAT1	4.42389e-06	0.684878	0.855	0.803	0.12071	high
B4GALT4	4.55378e-06	1.70705	0.326	0.188	0.124255	high
THUMPD1	4.55801e-06	-0.63709	0.309	0.465	0.12437	high
FBXW4	4.77285e-06	-0.662542	0.166	0.291	0.130232	high
HADHA	4.86549e-06	-0.296307	0.458	0.653	0.13276	high
CCPG1	4.91684e-06	-0.466273	0.39	0.577	0.134161	high
RAB11FIP1	4.93229e-06	1.48825	0.573	0.526	0.134582	high
KCNK6	5.12673e-06	1.44818	0.271	0.131	0.139888	high
BCL2L13	5.23021e-06	-0.627287	0.154	0.272	0.142712	high
MLF1	5.24267e-06	-0.31898	0.204	0.343	0.143052	high
SLC2A1	5.25644e-06	1.57463	0.379	0.254	0.143427	high
USP38	5.31743e-06	-0.395477	0.158	0.282	0.145091	high
SRSF11	5.37091e-06	-0.633499	0.545	0.732	0.146551	high
CFL1	5.38668e-06	0.576178	0.801	0.836	0.146981	high
PNRC2	5.45755e-06	-0.251717	0.394	0.568	0.148915	high
PUS7L	5.48863e-06	-1.00848	0.167	0.286	0.149763	high
MTR	5.61257e-06	-1.39539	0.223	0.352	0.153145	high
TSTA3	5.61625e-06	1.65753	0.446	0.366	0.153245	high
PRR14L	5.73334e-06	-0.504683	0.218	0.362	0.15644	high
VEGFB	5.78225e-06	-0.323693	0.276	0.413	0.157774	high
MORN2	5.93545e-06	-0.340501	0.187	0.31	0.161955	high
FRYL	6.00931e-06	-0.365503	0.325	0.498	0.16397	high
STARD10	6.04017e-06	1.55916	0.469	0.366	0.164812	high
MYO15B	6.15476e-06	2.45874	0.265	0.136	0.167939	high
PRPF38B	6.18562e-06	-0.650243	0.453	0.615	0.168781	high
MCFD2	6.27307e-06	-0.368635	0.323	0.479	0.171167	high
CCDC18-AS1	6.27444e-06	-0.749528	0.198	0.338	0.171204	high
AGAP3	6.54637e-06	-0.307191	0.14	0.258	0.178624	high
INSR	6.60862e-06	-1.16565	0.401	0.526	0.180323	high
AASDHPPT	6.76458e-06	-0.473587	0.196	0.324	0.184578	high
RAC1	6.79089e-06	0.697935	0.718	0.751	0.185296	high
SEC62	6.80114e-06	-0.315007	0.6	0.817	0.185576	high
AP1G2	7.22871e-06	2.01921	0.256	0.127	0.197243	high
TENT4B	7.26862e-06	-0.6749	0.137	0.254	0.198332	high
VASP	7.29526e-06	1.2396	0.497	0.432	0.199058	high
B3GALNT2	7.32688e-06	-0.964432	0.154	0.272	0.199921	high
KIDINS220	7.56714e-06	-0.353762	0.344	0.498	0.206477	high
CTTN	7.60386e-06	1.28206	0.517	0.437	0.207479	high
ARL6IP1	7.81513e-06	0.720985	0.628	0.662	0.213244	high
NEDD9	8.31784e-06	-0.399564	0.285	0.423	0.226961	high
PON2	8.33711e-06	1.53333	0.48	0.423	0.227486	high
FBP1	8.39513e-06	1.45443	0.27	0.136	0.22907	high
GLIS3	8.6595e-06	-0.261711	0.169	0.296	0.236283	high
CD68	8.87296e-06	1.36288	0.255	0.117	0.242108	high
SMAD7	8.96868e-06	-0.397863	0.175	0.3	0.244719	high
DST	8.99402e-06	0.727603	0.678	0.676	0.245411	high
ARHGEF3	9.09901e-06	-0.603316	0.145	0.258	0.248276	high
RBBP6	9.10799e-06	-0.250239	0.383	0.554	0.248521	high
TBL1X	9.16269e-06	-0.504357	0.144	0.258	0.250013	high
PBRM1	9.52083e-06	-0.47406	0.294	0.451	0.259785	high
ARID1A	9.78904e-06	-0.323849	0.301	0.441	0.267104	high
TPBG	9.85338e-06	1.56964	0.27	0.136	0.268859	high
GTF3C1	1.03951e-05	-0.417814	0.199	0.333	0.28364	high
GAA	1.043e-05	-0.359981	0.215	0.357	0.284592	high
DUSP8	1.06179e-05	-0.63169	0.162	0.282	0.289719	high
MYL9	1.08918e-05	-1.00921	0.2	0.305	0.297194	high
SFT2D1	1.11919e-05	1.50357	0.368	0.249	0.305382	high
TTC14	1.12137e-05	-0.6395	0.292	0.446	0.305978	high
S100A4	1.12609e-05	3.71685	0.42	0.315	0.307264	high
ENC1	1.1318e-05	2.10228	0.267	0.141	0.308822	high
FTX	1.13646e-05	-0.38628	0.392	0.563	0.310094	high
CXCL8	1.14326e-05	2.36704	0.384	0.277	0.311949	high
EPS15	1.18458e-05	-0.254741	0.26	0.399	0.323224	high
FBXO7	1.18705e-05	-0.298371	0.282	0.437	0.323898	high
PPP1R10	1.19679e-05	-0.393428	0.351	0.521	0.326555	high
PNN	1.20317e-05	-0.40122	0.527	0.761	0.328297	high
BNIP2	1.21756e-05	-0.606592	0.249	0.371	0.332222	high
LPCAT4	1.25625e-05	1.71387	0.274	0.146	0.342779	high
SH3RF1	1.2597e-05	1.45436	0.367	0.249	0.343722	high
PDE12	1.27276e-05	-0.628701	0.147	0.258	0.347285	high
PIK3CB	1.27571e-05	1.55003	0.251	0.122	0.348091	high
ZCRB1	1.30111e-05	-0.261806	0.361	0.535	0.355022	high
RPL7	1.31339e-05	0.423214	0.863	0.883	0.358372	high
RNPC3	1.31993e-05	-1.64414	0.181	0.3	0.360157	high
TBC1D15	1.32729e-05	-0.417079	0.276	0.427	0.362165	high
ATP1B3	1.33536e-05	-0.770023	0.401	0.549	0.364366	high
SAMD9	1.34725e-05	1.35556	0.346	0.216	0.36761	high
RIN2	1.39017e-05	0.255113	0.217	0.362	0.379323	high
CNKSR3	1.42835e-05	-1.07587	0.161	0.272	0.389741	high
ARF1	1.45952e-05	0.846172	0.674	0.756	0.398243	high
MEF2A	1.47661e-05	-0.375963	0.37	0.54	0.402907	high
ENOSF1	1.50289e-05	-1.19229	0.189	0.315	0.410079	high
UBALD2	1.53463e-05	1.39115	0.48	0.39	0.418738	high
LITAF	1.56719e-05	1.12176	0.471	0.347	0.427624	high
HSPA5	1.58381e-05	1.05281	0.685	0.737	0.432157	high
TRIM47	1.58543e-05	1.8333	0.281	0.155	0.432599	high
VMP1	1.58866e-05	0.48413	0.665	0.596	0.433482	high
TMEM54	1.62656e-05	1.66889	0.421	0.329	0.443823	high
RALGAPA1	1.63149e-05	-0.470096	0.292	0.441	0.44517	high
ETHE1	1.67091e-05	2.08893	0.316	0.207	0.455925	high
SOD2	1.73601e-05	0.959804	0.652	0.587	0.473689	high
UBR5	1.84536e-05	-0.493936	0.321	0.474	0.503524	high
RPS12	1.87062e-05	0.444015	0.952	0.901	0.510417	high
IGLC2	1.90835e-05	-0.480041	0.216	0.347	0.520712	high
LYST	1.92395e-05	-0.331619	0.204	0.329	0.52497	high
DTX3L	1.95054e-05	1.8601	0.318	0.197	0.532224	high
LASP1	1.97094e-05	1.28733	0.421	0.319	0.53779	high
FAAP20	2.01503e-05	0.291565	0.326	0.498	0.549822	high
POLK	2.05329e-05	-0.472983	0.213	0.347	0.560261	high
KMT2A	2.05879e-05	-0.399063	0.503	0.685	0.561762	high
CAST	2.0694e-05	0.696742	0.691	0.742	0.564656	high
CXCR4	2.07466e-05	-1.46564	0.163	0.277	0.566091	high
NFIB	2.07912e-05	-0.989984	0.328	0.418	0.56731	high
SSH2	2.1394e-05	-0.539881	0.177	0.296	0.583756	high
CRBN	2.14318e-05	-0.51554	0.251	0.39	0.584787	high
ERICH1	2.16124e-05	-0.746637	0.258	0.39	0.589716	high
NCEH1	2.23375e-05	1.74056	0.252	0.136	0.609502	high
PSMA3-AS1	2.25563e-05	-0.364308	0.344	0.512	0.615472	high
CLN8	2.27958e-05	-0.503754	0.146	0.254	0.622006	high
ENO1	2.32284e-05	1.0225	0.667	0.723	0.63381	high
FAM13B	2.36667e-05	-0.365123	0.146	0.263	0.645771	high
PTTG1IP	2.36905e-05	1.02908	0.618	0.615	0.646419	high
EBP	2.38443e-05	1.4935	0.259	0.136	0.650616	high
RNF213	2.40119e-05	1.19594	0.56	0.498	0.65519	high
UBA52	2.40485e-05	0.453873	0.845	0.845	0.656187	high
LTV1	2.42633e-05	-0.252898	0.153	0.268	0.662049	high
ORMDL1	2.44742e-05	-0.420498	0.31	0.46	0.667802	high
PRNP	2.48203e-05	0.430752	0.266	0.418	0.677247	high
FOXJ3	2.64045e-05	-0.445582	0.227	0.357	0.720473	high
FKBP1A	2.6441e-05	-0.382301	0.491	0.634	0.721469	high
IER5L	2.6772e-05	1.10223	0.389	0.244	0.7305	high
RARRES2	2.68035e-05	0.407567	0.178	0.305	0.73136	high
NR2F6	2.71812e-05	1.67326	0.339	0.225	0.741666	high
SMAD5	2.72206e-05	-0.265133	0.322	0.474	0.742742	high
TMED9	2.74627e-05	1.23057	0.534	0.488	0.749346	high
TCAF1	2.74757e-05	-0.35682	0.298	0.451	0.749701	high
PTPRK	2.7738e-05	0.960881	0.435	0.315	0.756858	high
PDLIM7	2.82775e-05	1.75545	0.318	0.197	0.77158	high
MTUS1	2.89385e-05	-0.736396	0.389	0.493	0.789615	high
UBC	2.93859e-05	0.418723	0.904	0.906	0.801823	high
WWP1	2.96528e-05	1.07944	0.396	0.282	0.809107	high
SLC12A7	3.04534e-05	1.83428	0.295	0.178	0.830951	high
XPC	3.05439e-05	-0.741883	0.209	0.333	0.833422	high
RPS5	3.06244e-05	0.497223	0.847	0.869	0.835619	high
BSG	3.13622e-05	1.09035	0.646	0.69	0.855749	high
ZFHX3	3.21658e-05	-0.42078	0.303	0.441	0.877675	high
HGSNAT	3.42566e-05	-0.321025	0.229	0.362	0.934724	high
ASS1	3.45318e-05	2.01743	0.303	0.183	0.942233	high
LNPEP	3.45625e-05	-0.332052	0.325	0.498	0.943073	high
SERPINB1	3.50006e-05	1.58817	0.527	0.521	0.955026	high
ARL4A	3.56451e-05	-0.570682	0.332	0.484	0.972612	high
FBXO11	3.61515e-05	-0.318289	0.261	0.399	0.98643	high
TLK2	3.64477e-05	-0.502894	0.198	0.319	0.994513	high
ADGRE5	3.72954e-05	1.26596	0.302	0.174	1	high
CAP1	3.73073e-05	1.1201	0.566	0.545	1	high
SETD5	3.79074e-05	-0.342604	0.326	0.469	1	high
SPRYD7	3.83064e-05	-0.313823	0.156	0.268	1	high
ZNF131	3.88804e-05	-0.825266	0.197	0.31	1	high
BRWD1	3.91249e-05	-0.585377	0.323	0.474	1	high
TRIM33	3.92732e-05	-0.319126	0.269	0.408	1	high
TPM1	3.99148e-05	1.06765	0.666	0.657	1	high
PDP1	4.0227e-05	1.8738	0.278	0.164	1	high
SUCO	4.06964e-05	-0.381468	0.347	0.488	1	high
LARP4	4.10975e-05	-0.467649	0.231	0.357	1	high
RNF216	4.17085e-05	-0.67736	0.213	0.329	1	high
PATJ	4.26661e-05	0.579566	0.422	0.291	1	high
ERF	4.27452e-05	-0.364122	0.21	0.333	1	high
CUL5	4.30368e-05	-0.607246	0.239	0.366	1	high
MRPS12	4.31875e-05	1.36117	0.325	0.207	1	high
TNIK	4.31899e-05	1.5131	0.263	0.141	1	high
SRSF10	4.56969e-05	-0.435152	0.448	0.606	1	high
SMURF1	4.60531e-05	1.27501	0.264	0.141	1	high
TINAGL1	4.61887e-05	1.14088	0.437	0.291	1	high
TBCC	4.69505e-05	-0.531597	0.184	0.3	1	high
CHCHD2	4.738e-05	0.72669	0.725	0.812	1	high
TRA2A	4.77161e-05	-0.625678	0.377	0.526	1	high
SH3YL1	4.87991e-05	1.12772	0.474	0.418	1	high
NDFIP2	4.90017e-05	1.65073	0.327	0.221	1	high
DPP8	4.95606e-05	-0.523994	0.181	0.291	1	high
PIK3C2A	5.00377e-05	-0.272488	0.354	0.493	1	high
KIAA1217	5.03037e-05	1.48196	0.339	0.23	1	high
LMAN2	5.0547e-05	1.18407	0.538	0.521	1	high
LRRC59	5.0727e-05	1.42388	0.396	0.296	1	high
VEGFA	5.10285e-05	0.832189	0.535	0.46	1	high
PLXNA2	5.13002e-05	-0.864917	0.216	0.333	1	high
SEZ6L2	5.18787e-05	-0.444454	0.389	0.493	1	high
CD58	5.27146e-05	1.48176	0.25	0.131	1	high
SURF2	5.28774e-05	-0.255413	0.202	0.319	1	high
ARRDC3	5.38575e-05	-0.525051	0.228	0.347	1	high
ANKRD17	5.42689e-05	-0.569179	0.343	0.488	1	high
WBP4	5.43201e-05	-0.254401	0.265	0.413	1	high
DIAPH1	5.62534e-05	1.04373	0.473	0.394	1	high
PPHLN1	5.7264e-05	-0.437019	0.269	0.404	1	high
TBC1D1	5.76287e-05	-0.518236	0.226	0.338	1	high
SLC37A4	5.85652e-05	-0.654453	0.159	0.263	1	high
AP1M2	6.0616e-05	1.51739	0.299	0.183	1	high
MRPL14	6.11595e-05	1.25793	0.423	0.343	1	high
WDR6	6.14152e-05	-0.775839	0.22	0.338	1	high
SREK1	6.18809e-05	-0.30404	0.412	0.573	1	high
SLC9A3R1	6.50998e-05	1.30447	0.356	0.258	1	high
CEBPD	6.66555e-05	-0.443002	0.453	0.592	1	high
KDM5A	6.74522e-05	-0.274468	0.373	0.526	1	high
CYP20A1	6.79623e-05	-0.846626	0.182	0.296	1	high
PCDH7	6.90967e-05	1.91719	0.268	0.16	1	high
KLF4	6.93692e-05	1.08935	0.437	0.305	1	high
TP53BP1	6.98833e-05	-0.252991	0.194	0.31	1	high
RPL27A	7.07854e-05	0.359314	0.918	0.883	1	high
EIF4E2	7.08757e-05	1.84184	0.327	0.23	1	high
PLAC8	7.23795e-05	2.22791	0.31	0.216	1	high
LARP1B	7.25304e-05	-0.912751	0.258	0.39	1	high
RPL18	7.26052e-05	0.395001	0.905	0.873	1	high
RNASEH2B	7.61785e-05	-0.487912	0.186	0.3	1	high
ZRANB2	7.67766e-05	-0.316491	0.43	0.615	1	high
ZKSCAN1	7.73378e-05	-0.700654	0.481	0.662	1	high
CDKN1A	7.78853e-05	-0.671008	0.4	0.535	1	high
AKAP17A	7.81364e-05	-0.802479	0.185	0.296	1	high
TNKS1BP1	8.05153e-05	1.54997	0.318	0.202	1	high
DHX30	8.06435e-05	-0.310845	0.243	0.371	1	high
SECISBP2	8.08795e-05	-0.545024	0.269	0.394	1	high
SLCO3A1	8.32307e-05	-0.537272	0.195	0.305	1	high
RUNX1	8.43762e-05	1.2176	0.352	0.239	1	high
ARHGAP32	8.48034e-05	0.583439	0.33	0.207	1	high
DDAH2	8.51281e-05	1.2905	0.451	0.366	1	high
FOXA2	8.64194e-05	-0.432197	0.15	0.254	1	high
SLC25A36	8.65459e-05	-0.54774	0.368	0.521	1	high
PPIP5K2	8.73579e-05	-0.494786	0.237	0.366	1	high
MRPL52	8.8198e-05	1.3625	0.499	0.484	1	high
BIRC6	8.82137e-05	-0.589687	0.379	0.521	1	high
CAPN7	9.31431e-05	-0.372212	0.203	0.324	1	high
CITED4	9.39021e-05	2.01536	0.257	0.15	1	high
CDC37L1	9.54205e-05	-0.632287	0.167	0.268	1	high
ETFB	9.60865e-05	1.26909	0.554	0.568	1	high
PDCL	9.63402e-05	-0.931716	0.161	0.258	1	high
DHPS	9.7255e-05	-0.292471	0.237	0.366	1	high
CLOCK	9.85959e-05	-0.455258	0.212	0.338	1	high
ARHGAP12	0.000101194	1.14916	0.377	0.272	1	high
BLOC1S2	0.000101287	0.293419	0.209	0.333	1	high
DAAM1	0.000101288	-0.389008	0.34	0.469	1	high
NUP153	0.000101618	-0.682597	0.17	0.272	1	high
MAP7	0.000101636	1.32801	0.35	0.239	1	high
FRY	0.000103914	-0.485805	0.16	0.268	1	high
ATXN7	0.000106208	-0.853181	0.214	0.324	1	high
WDR73	0.000106498	-0.432364	0.178	0.286	1	high
BHLHE40	0.000107798	0.944453	0.496	0.399	1	high
FLNB	0.000109447	1.28143	0.522	0.484	1	high
MBD5	0.000110313	-0.353718	0.181	0.291	1	high
LUZP1	0.000112027	-0.666712	0.291	0.39	1	high
CNOT4	0.000112097	-0.584894	0.262	0.404	1	high
FBXO22	0.00011313	-0.586535	0.177	0.282	1	high
LCMT1	0.000113502	-0.380368	0.162	0.263	1	high
COA6	0.000114726	1.83403	0.278	0.174	1	high
GPRC5C	0.000130535	1.26801	0.318	0.207	1	high
SNRNP27	0.000133001	-0.256375	0.276	0.408	1	high
RNF41	0.000134794	-0.320255	0.163	0.268	1	high
RLIM	0.000134952	-0.586424	0.257	0.38	1	high
RMND5A	0.000136467	1.80723	0.265	0.16	1	high
ACTN1	0.000137196	0.999472	0.532	0.451	1	high
PUM3	0.00013765	-1.05889	0.224	0.338	1	high
SEPTIN2	0.000138489	-0.261051	0.554	0.737	1	high
GID8	0.000143816	1.72581	0.319	0.221	1	high
ZNF226	0.000151857	-0.275543	0.16	0.258	1	high
HLA-DRA	0.000152216	0.717893	0.568	0.465	1	high
MPZL1	0.000153272	1.20746	0.376	0.277	1	high
EPB41L1	0.000155059	1.81848	0.316	0.225	1	high
VMA21	0.000158472	-0.390714	0.256	0.376	1	high
PRKCA	0.000159924	1.16963	0.271	0.16	1	high
SWAP70	0.000161736	-0.587832	0.245	0.343	1	high
ERGIC2	0.000163178	-0.425834	0.29	0.432	1	high
UBXN4	0.000163183	-0.25101	0.56	0.751	1	high
MOSMO	0.000165495	-0.336657	0.163	0.263	1	high
CCDC66	0.000168902	-0.732982	0.159	0.254	1	high
PSMC4	0.000177849	1.46339	0.437	0.385	1	high
ZNF33A	0.000177897	-0.423562	0.258	0.38	1	high
RAPGEF1	0.000178225	-0.629122	0.186	0.286	1	high
CEP170B	0.00018087	0.830238	0.263	0.15	1	high
TACC1	0.000182064	-0.279235	0.419	0.549	1	high
AGGF1	0.000187972	-0.616305	0.173	0.277	1	high
MX1	0.00019172	1.83945	0.334	0.239	1	high
BROX	0.000192563	1.40922	0.374	0.291	1	high
TRAF4	0.000193617	1.27901	0.305	0.202	1	high
BAZ2B	0.000195052	-0.337954	0.441	0.592	1	high
TNS3	0.000195898	-0.64054	0.232	0.343	1	high
HLA-DRB1	0.000197761	1.06341	0.522	0.437	1	high
LMNA	0.000201263	0.382181	0.793	0.704	1	high
CYSTM1	0.000202804	0.936851	0.678	0.714	1	high
AFF1	0.000204338	-0.270729	0.315	0.455	1	high
RPAP2	0.000205755	-0.578617	0.177	0.282	1	high
CD164	0.00020948	0.962159	0.618	0.695	1	high
CLK4	0.000217209	-1.12797	0.156	0.254	1	high
REST	0.000223207	0.700657	0.351	0.225	1	high
ERRFI1	0.000226316	-1.17512	0.468	0.596	1	high
EP300	0.000233456	-0.324548	0.296	0.427	1	high
SSR4	0.000234305	-0.513249	0.695	0.779	1	high
CCDC50	0.000235052	-0.4076	0.408	0.531	1	high
UBA5	0.000237307	-0.747798	0.179	0.282	1	high
MFSD10	0.000238341	1.49604	0.423	0.357	1	high
F3	0.000239767	2.05635	0.329	0.239	1	high
HSPH1	0.000240891	-0.282301	0.496	0.648	1	high
RABGAP1	0.000241302	-0.649143	0.252	0.362	1	high
RANBP1	0.000243324	0.280154	0.341	0.498	1	high
THBS1	0.000243969	-0.489575	0.156	0.254	1	high
PPM1A	0.000246529	-0.397973	0.27	0.399	1	high
ALCAM	0.000251238	-0.672033	0.307	0.408	1	high
SMCO4	0.000253296	-0.448112	0.192	0.296	1	high
NPNT	0.00025459	1.73712	0.269	0.169	1	high
CST3	0.000255448	0.794217	0.833	0.793	1	high
PHB2	0.000256718	0.251403	0.321	0.474	1	high
MAPK3	0.000268128	1.56643	0.365	0.272	1	high
RPL30	0.000270078	0.363693	0.941	0.878	1	high
CANT1	0.000276228	1.68715	0.268	0.169	1	high
NR2F2	0.000279118	-1.21572	0.261	0.338	1	high
ARPC3	0.000279782	0.920208	0.666	0.742	1	high
DAG1	0.000281014	1.27841	0.374	0.291	1	high
DNM2	0.000281803	0.94027	0.42	0.324	1	high
INSIG2	0.000282223	1.06084	0.277	0.169	1	high
USP15	0.000283323	-0.44975	0.311	0.437	1	high
WDR70	0.000286693	-0.677727	0.176	0.282	1	high
CASP4	0.000287034	1.29574	0.351	0.244	1	high
BLZF1	0.000287527	1.61313	0.252	0.15	1	high
IDH3B	0.000289143	-0.346784	0.206	0.315	1	high
FAM102A	0.000289679	1.41153	0.411	0.329	1	high
ADD3	0.000292059	0.818011	0.508	0.427	1	high
CXCL3	0.000293035	1.65037	0.274	0.174	1	high
METRNL	0.000293473	1.04252	0.295	0.178	1	high
ACYP1	0.000294256	-0.301452	0.155	0.254	1	high
EEF2	0.00029726	0.513754	0.783	0.826	1	high
BCL2L1	0.000297261	1.61937	0.431	0.39	1	high
PRRC2C	0.000297752	0.703157	0.705	0.789	1	high
RAP2B	0.000298289	1.2864	0.322	0.216	1	high
PPP1R16A	0.000306868	1.38073	0.275	0.174	1	high
TNFRSF21	0.00030743	1.70898	0.351	0.268	1	high
CHP1	0.000318094	1.20952	0.388	0.305	1	high
RPS15	0.000319731	0.341077	0.918	0.883	1	high
PSMD9	0.00032411	-0.279014	0.31	0.437	1	high
ASXL1	0.000328934	-0.320825	0.286	0.399	1	high
FGD4	0.000329204	1.46479	0.371	0.291	1	high
GRN	0.000338609	0.76729	0.638	0.671	1	high
ACTR1A	0.000342315	-0.296376	0.174	0.272	1	high
SLC39A14	0.000350915	-0.682873	0.216	0.324	1	high
WASHC3	0.000361512	0.34062	0.2	0.315	1	high
ZNF277	0.000366946	-0.273774	0.196	0.3	1	high
TMEM238	0.000373031	1.36065	0.398	0.324	1	high
RWDD4	0.000378545	-0.331652	0.186	0.282	1	high
HTT	0.000381143	-0.331872	0.166	0.268	1	high
CSTF3	0.000388914	-0.35877	0.161	0.258	1	high
HIST1H1C	0.000395631	1.32394	0.434	0.357	1	high
MAP3K8	0.00039921	-0.603929	0.169	0.258	1	high
SEL1L	0.000404875	-1.59806	0.364	0.484	1	high
HCFC1R1	0.000407554	0.263759	0.298	0.446	1	high
SIRT1	0.000417036	0.264516	0.173	0.282	1	high
CHMP1A	0.000417078	1.46559	0.341	0.244	1	high
PPIC	0.00041944	1.13754	0.382	0.277	1	high
PDZD8	0.000419914	1.55411	0.451	0.423	1	high
PSEN1	0.000425232	1.30677	0.299	0.202	1	high
PSMB8	0.000428241	1.34993	0.482	0.441	1	high
PYGB	0.000438775	1.72724	0.281	0.188	1	high
G0S2	0.0004401	0.65391	0.16	0.268	1	high
FOXP1	0.000451415	-0.267368	0.508	0.695	1	high
IFNGR2	0.000455277	1.64555	0.339	0.254	1	high
NPM1	0.000456931	0.524507	0.781	0.826	1	high
MCL1	0.00045976	-0.307937	0.64	0.761	1	high
KNOP1	0.000460952	1.02881	0.378	0.286	1	high
FBXO34	0.000498647	1.03052	0.33	0.225	1	high
RPL31	0.000499123	0.408575	0.819	0.859	1	high
APOE	0.000505626	0.55074	0.216	0.329	1	high
DVL1	0.000509626	1.31734	0.286	0.183	1	high
EPSTI1	0.000511982	1.6922	0.285	0.192	1	high
EBLN3P	0.000512365	-0.675538	0.312	0.437	1	high
USH1C	0.000514743	1.14793	0.307	0.197	1	high
TRPM7	0.000521642	-1.01375	0.176	0.272	1	high
IER3	0.000527832	0.620733	0.676	0.624	1	high
ZRANB1	0.000533724	-0.303901	0.215	0.324	1	high
STK39	0.000534235	1.31569	0.309	0.216	1	high
GDE1	0.000537988	1.6347	0.286	0.192	1	high
TRABD	0.00054163	0.655251	0.282	0.169	1	high
TATDN1	0.00054393	1.54252	0.331	0.254	1	high
RPL41	0.000545796	0.50795	0.978	0.93	1	high
CORO1B	0.000553977	1.26494	0.383	0.286	1	high
SYNE2	0.000555297	0.972186	0.675	0.685	1	high
DCTN4	0.000560331	-0.585933	0.227	0.333	1	high
TMEM131	0.000561334	-0.261097	0.26	0.38	1	high
MBD4	0.000565046	-0.33736	0.293	0.408	1	high
EEF1B2	0.000569508	0.462753	0.774	0.85	1	high
CD9	0.000570882	0.444096	0.552	0.455	1	high
PABPC4	0.000573302	-0.465825	0.439	0.582	1	high
RNASE4	0.000578115	1.16168	0.323	0.221	1	high
GPATCH2L	0.000579626	-0.325971	0.277	0.399	1	high
FAM49B	0.000587464	1.29465	0.393	0.319	1	high
PLAAT3	0.000596231	1.61081	0.491	0.521	1	high
MTMR6	0.000597009	-0.260557	0.181	0.277	1	high
PNPLA2	0.000608944	1.08341	0.375	0.277	1	high
TES	0.00061133	0.992861	0.447	0.371	1	high
MSN	0.000614814	-0.666476	0.393	0.46	1	high
UROD	0.000628309	0.411849	0.168	0.272	1	high
CTDSP1	0.000635854	1.55324	0.318	0.225	1	high
ANTKMT	0.000651698	0.347584	0.236	0.357	1	high
RALGPS2	0.000672408	0.839139	0.33	0.225	1	high
SOD1	0.000677622	0.801531	0.674	0.737	1	high
IL4R	0.000680266	1.08124	0.276	0.174	1	high
PLOD3	0.000686808	1.43917	0.299	0.207	1	high
PLXNB1	0.000688012	0.90739	0.25	0.15	1	high
ASAP2	0.000707227	0.934094	0.352	0.244	1	high
ISG15	0.000712374	1.50727	0.486	0.451	1	high
ZDHHC2	0.000714162	-0.317772	0.169	0.263	1	high
DNTTIP1	0.000715725	1.87487	0.284	0.197	1	high
CTSB	0.000744223	0.736949	0.585	0.545	1	high
TMED10	0.000758709	0.800298	0.604	0.657	1	high
CCDC6	0.000764379	1.18703	0.456	0.423	1	high
AGTRAP	0.000769876	1.31147	0.282	0.188	1	high
PPP2R2D	0.000777045	-1.25804	0.219	0.324	1	high
PPL	0.000778721	1.71331	0.298	0.211	1	high
CNDP2	0.00078504	1.39338	0.393	0.319	1	high
EFNB1	0.000785264	1.28404	0.278	0.174	1	high
ERBIN	0.000793714	1.03387	0.431	0.362	1	high
STK24	0.000799292	1.24981	0.463	0.418	1	high
RACK1	0.000803763	0.382956	0.876	0.873	1	high
SCCPDH	0.000817535	1.72769	0.367	0.305	1	high
ITSN2	0.000820817	-0.951173	0.361	0.488	1	high
RBM23	0.000826988	-0.3768	0.248	0.352	1	high
ARL16	0.000836946	-0.569721	0.246	0.352	1	high
SENP5	0.000848899	-0.512754	0.216	0.319	1	high
ZBED5	0.000850124	-0.90284	0.201	0.296	1	high
COBLL1	0.000859318	-0.378746	0.294	0.427	1	high
RESF1	0.000860187	1.20543	0.444	0.371	1	high
USF3	0.00087572	-0.494157	0.197	0.291	1	high
MKLN1	0.000881926	-0.508686	0.304	0.408	1	high
PTPN12	0.000893157	0.909785	0.484	0.39	1	high
C6orf62	0.000895608	-0.321111	0.398	0.54	1	high
CASP8AP2	0.000899408	-0.528159	0.19	0.286	1	high
TNFAIP3	0.000905447	0.251095	0.28	0.413	1	high
DGAT1	0.000921123	1.54375	0.303	0.216	1	high
NT5C2	0.000923821	1.91235	0.259	0.174	1	high
FLOT2	0.000944067	1.2078	0.293	0.202	1	high
KRTCAP2	0.000963898	0.918515	0.618	0.704	1	high
DOCK9	0.00100626	-1.00846	0.191	0.263	1	high
TMEM161B-AS1	0.00103079	-0.373451	0.219	0.324	1	high
CAPZA1	0.00104534	0.920622	0.461	0.404	1	high
INO80E	0.00104722	-0.481448	0.166	0.254	1	high
RCC2	0.00104813	1.34324	0.317	0.221	1	high
SEM1	0.0010489	0.929833	0.621	0.704	1	high
STAT6	0.00106338	1.11912	0.373	0.282	1	high
PRKAG2	0.00108423	-0.524148	0.19	0.286	1	high
BST2	0.00111066	0.763922	0.456	0.338	1	high
[truncated: 2,441 more rows]
