# Supplementary material for: Single-Cell RNA Sequencing Analysis Reveals Metabolic Changes in Epithelial Glycosphingolipids and Establishes a Prognostic Risk Model for Pancreatic Cancer
Source: Diagnostics (Basel). 2024 May 24;14(11):1094. doi: 10.3390/diagnostics14111094 (PMC11171987; doi:10.3390/diagnostics14111094)
Supplement: Supplementary file 1 [file diagnostics-14-01094-s001.zip › Table S4 425 DEGs intersect.epicell.PDACvsADJ.and.Metabolism.highvslow.xls]

## Sheet: 425.DEG.intersect.epicell.PDACv
x
1	S100A11
2	KRT19
3	S100A6
4	MUC1
5	C19orf33
6	LGALS3
7	KRT18
8	KRT7
9	LCN2
10	MMP7
11	CLDN4
12	KRT8
13	AGR2
14	TACSTD2
15	SLPI
16	LYZ
17	TMC5
18	ELF3
19	S100A14
20	FXYD3
21	CYBA
22	LAMB3
23	PPDPF
24	SDC4
25	LSR
26	LGALS4
27	S100P
28	GPRC5A
29	CLIC1
30	IFI27
31	SMIM22
32	LAD1
33	MAL2
34	CYP3A5
35	SLC44A4
36	CD24
37	ITGA2
38	TSPAN8
39	CTSE
40	SERINC2
41	DSG2
42	CEACAM6
43	ST14
44	PERP
45	TMPRSS4
46	EZR
47	MLPH
48	CLDN7
49	ITGB6
50	AHNAK2
51	LAMC2
52	HMGA1
53	CFB
54	PDZK1IP1
55	PMEPA1
56	JUP
57	CSTB
58	LIPH
59	PKM
60	ABCC3
61	MSLN
62	KLF5
63	JPT1
64	TAGLN2
65	INAVA
66	NQO1
67	CAPG
68	PHLDA2
69	MYH14
70	SPINT1
71	YWHAZ
72	ZG16B
73	OLFM4
74	CGN
75	SFN
76	GOLM1
77	WFDC2
78	PRSS8
79	ERBB2
80	CAPN8
81	ITGA3
82	SDC1
83	LMO7
84	SERPINA1
85	TSPAN1
86	TMBIM1
87	MIA
88	CTSD
89	PLEC
90	C6orf132
91	BIRC3
92	GALNT3
93	TSPO
94	SPINT2
95	KLK10
96	KRT17
97	ITGB4
98	EPS8L1
99	AGR3
100	PLBD1
101	PKP3
102	ONECUT2
103	SHROOM3
104	SFTA2
105	ANXA11
106	EHF
107	SDCBP2
108	INF2
109	CD82
110	HKDC1
111	MYRF
112	S100A16
113	OCIAD2
114	LY6E
115	TMEM265
116	LDHA
117	PLS1
118	LAMA3
119	RHPN2
120	VSIG2
121	RAB25
122	FOXQ1
123	KCNN4
124	B3GNT3
125	TFF1
126	TRIM29
127	CLDN18
128	GALNT5
129	NECTIN4
130	FAT1
131	PRSS22
132	ERBB3
133	GPX2
134	MTMR11
135	CRIP1
136	ERO1A
137	RAB27B
138	CDKN2A
139	CORO2A
140	CHMP4C
141	SDR16C5
142	LGALS3BP
143	FUT3
144	SLC22A18
145	ADAP1
146	SEMA3C
147	MISP
148	BAIAP2L1
149	GCNT3
150	KLK11
151	CD2AP
152	TJP3
153	MUC13
154	PTPRF
155	TRIM54
156	CAPN5
157	MMP1
158	IGF2BP2
159	F11R
160	LRP10
161	RASSF7
162	IL18
163	RASEF
164	MDK
165	ABHD17C
166	BACE2
167	MACC1
168	AOC1
169	DHCR24
170	BLVRB
171	RNASET2
172	DUOX2
173	EPS8L3
174	SH2D3A
175	KLK7
176	MYO5B
177	ANXA10
178	TMC4
179	ARRDC1
180	RHOD
181	GALNT4
182	EPS8L2
183	POF1B
184	PARD6B
185	MUC5B
186	SERPINB5
187	TMEM45B
188	TFF2
189	UNC93B1
190	HS3ST1
191	SH3BGRL3
192	VILL
193	SQSTM1
194	MET
195	MGST1
196	FERMT1
197	CAPS
198	TSPAN3
199	PARP4
200	GALE
201	SEL1L3
202	MVP
203	PLEK2
204	PTK6
205	MUC3A
206	NAPRT
207	PLEKHA7
208	ADAM8
209	PRRG4
210	PLAUR
211	CTSS
212	SLC16A3
213	CLIC3
214	LLGL2
215	MXRA5
216	SLC40A1
217	ITPR3
218	FUT2
219	CCL20
220	ADAM9
221	FAM83H
222	SYNGR2
223	CEACAM1
224	KRTCAP3
225	CAPN2
226	CXCL16
227	B4GALT1
228	AKR1C3
229	C3
230	MGAT4B
231	FXYD5
232	BCL2L15
233	KCNK1
234	ESRP1
235	EPHA2
236	FHL2
237	MGLL
238	INPP4B
239	ADAM28
240	AREG
241	ZNF217
242	LMO4
243	C1orf116
244	HDGF
245	CREB3L1
246	MCU
247	AMN
248	CKS1B
249	RBM47
250	ACSL5
251	PPP1R13L
252	ITGB5
253	SH2D4A
254	CD55
255	SLC39A4
256	SRC
257	RND3
258	EFHD2
259	PFKP
260	RRAS
261	CLTA
262	VDAC1
263	MALL
264	LIME1
265	ABHD2
266	RDH10
267	MARCKSL1
268	DDR1
269	CLTB
270	GDF15
271	MMP14
272	TMC6
273	P4HB
274	PAK1
275	NET1
276	ARHGEF5
277	RIOK3
278	CNN2
279	EFNA1
280	CREB3
281	SYTL2
282	HDLBP
283	SRD5A3
284	ST3GAL1
285	IRF6
286	MYOF
287	MPZL2
288	ATP11A
289	TMEM159
290	SRPK1
291	GPX4
292	TNFAIP2
293	CDCP1
294	PIGR
295	LINC00511
296	RNPEPL1
297	AGPAT2
298	ASL
299	LRATD2
300	CKLF
301	PDIA4
302	POLD4
303	PLEKHA6
304	STXBP2
305	TUBA1C
306	LFNG
307	ZDHHC7
308	TYMP
309	GBP2
310	LGALS9
311	SGPP2
312	TJP2
313	PLP2
314	KDELR2
315	ATP1A1
316	FGD6
317	GIPC1
318	LACTB2
319	SEPTIN9
320	ASPH
321	MYO6
322	TRIP10
323	LRP1
324	PLAT
325	TPM2
326	PCDH1
327	PSMB10
328	SLC52A2
329	RNF128
330	ZBTB16
331	ERO1B
332	PCDH17
333	FGFR1
334	CPE
335	COX7A1
336	TCF4
337	SNHG14
338	BEX1
339	BNIP3
340	TUBA1A
341	BCAM
342	FKBP5
343	MEG3
344	BEX4
345	SNRPN
346	RHOBTB3
347	XIST
348	AKT3
349	A2M
350	PDK4
351	CBX6
352	SNHG19
353	ZSCAN16-AS1
354	PKIG
355	BEX2
356	SPART
357	TUSC3
358	PDCD4
359	MCAM
360	MT1X
361	EID1
362	FERMT2
363	PRCP
364	HDGFL3
365	RIC3
366	ACAT1
367	FXYD2
368	MYO1B
369	ALDH1A1
370	INS
371	CADM1
372	LMCD1
373	MT1E
374	SGCE
375	SPARCL1
376	GUCY1A1
377	TTLL7
378	PEG10
379	GNG11
380	RPGR
381	GABPB1-AS1
382	SYNE1
383	ZNF22
384	TNS1
385	FAM200B
386	SNHG7
387	GYPC
388	NUPR1
389	PTEN
390	RDX
391	ARHGAP24
392	KLF9
393	JADE1
394	CENPC
395	HEG1
396	DNAJB4
397	FILIP1L
398	SMAP2
399	COL4A2
400	TIMP3
401	IL6ST
402	CALD1
403	ZNF37A
404	HYAL2
405	WDFY2
406	AQP1
407	NCBP3
408	MT2A
409	PCF11
410	KIAA0355
411	IGFBP7
412	HERC1
413	MT1M
414	PLPP1
415	GOLGA8B
416	RSBN1
417	EPAS1
418	ID3
419	STOM
420	UTRN
421	ARHGAP29
422	VIM
423	ARFGEF3
424	CAV1
425	SNHG25
