# Supplementary material for: Single-Cell RNA Sequencing Analysis Reveals Metabolic Changes in Epithelial Glycosphingolipids and Establishes a Prognostic Risk Model for Pancreatic Cancer
Source: Diagnostics (Basel). 2024 May 24;14(11):1094. doi: 10.3390/diagnostics14111094 (PMC11171987; doi:10.3390/diagnostics14111094)
Supplement: Supplementary file 1 [file diagnostics-14-01094-s001.zip › Table S5 deg_unicox.csv]

	coef	se	z	p	HR	HRse	HRz	HRp	HRCILL	HRCIUL
KLK10	0.196469477676086	0.0535302619887773	3.67025062790233	0.000242312765230346	1.21709817164663	0.0651515839943058	3.33220097404848	0.000861620093722815	1.0958738615711	1.35173217591107
PHLDA2	0.169253655734262	0.0687317919805889	2.4625235405191	0.0137963115904033	1.18442053588436	0.0814073458899413	2.26540410903071	0.0234878924190566	1.03514531606743	1.35522229009749
LDHA	0.65946715766868	0.149446480807953	4.41273126073897	1.02074668251184e-05	1.93376166975921	0.288993876266825	3.23107770248072	0.00123324409218073	1.44275926689943	2.59186288469745
SLPI	0.151103298371673	0.0664608528514511	2.27356845253565	0.0229919460548665	1.16311679994798	0.0773017344903936	2.11013117652948	0.0348470585700418	1.02106114055464	1.32493602644243
CFB	0.203887107905007	0.0765262286238148	2.66427748461601	0.00771538909052749	1.22615972190264	0.0938333792076348	2.41022676378514	0.0159426080443106	1.05537742939386	1.42457818572059
CAPN2	0.507079301741437	0.167032905031341	3.03580484124545	0.00239894583889944	1.66043447780796	0.277347194442462	2.38125530397234	0.0172537494243659	1.19685923757127	2.30356467038524
CRIP1	0.214849080932305	0.0888260203742295	2.41876288082178	0.0155733882219911	1.23967479228369	0.11011537835681	2.17657874731234	0.0295120123007849	1.04159509161388	1.47542322635417
TUBA1C	0.538730607064479	0.138891516111623	3.87878699971507	0.000104978622670004	1.71382995716294	0.238036441107878	2.99882637230083	0.00271021707579755	1.30539834280692	2.25005121099925
MUC1	0.218141362006294	0.0645302313434652	3.38045219217062	0.000723666632753028	1.24376287600796	0.0802603061252075	3.03715357910159	0.00238823741420546	1.09599697957419	1.41145105375802
KLK7	0.121542955557236	0.0426228613499389	2.85159071230233	0.00435010721839668	1.12923787192539	0.048131349246176	2.68510802106087	0.00725063681149907	1.03873505790248	1.22762600692957
ADAM8	0.17350430824083	0.0820895336088325	2.11359841642664	0.0345495812285851	1.18946581126374	0.0976426936902923	1.94039926699175	0.0523311856173632	1.01269164273151	1.39709745441281
S100A6	0.234063596437505	0.0887890367863945	2.63617677259645	0.00838460390108986	1.26372485805122	0.112204912909391	2.35038601441797	0.0187539507051074	1.06187932042786	1.5039378638743
TMPRSS4	0.240729335482212	0.0676354060963159	3.55922067118814	0.000371956906731419	1.27217665562362	0.0860441847293562	3.16321964673988	0.00156034557630624	1.11423311100526	1.45250883960318
F11R	0.354051025984817	0.130317375543719	2.7168366805088	0.00659091219791375	1.42482788787122	0.185679830948877	2.28795925599578	0.0221398939694588	1.10366191369484	1.83945326450476
TJP2	0.456455417108536	0.154236409808141	2.95945307386456	0.00308185634054337	1.57846904290778	0.243457398171387	2.37605859280788	0.0174986838895625	1.16667475047266	2.13561193332484
PDIA4	0.28837109428121	0.137144068098366	2.10268732931546	0.0354931103820801	1.33425234567933	0.182984794556251	1.82666732768651	0.0677498035563876	1.01976648021051	1.74572253206765
MACC1	0.276812841255439	0.0928344206238298	2.9817910145322	0.00286567544403726	1.31891950061579	0.122441127689138	2.60467627695723	0.00919611020265487	1.09950570564401	1.58211880136238
TYMP	0.194097915257337	0.0926015229843848	2.09605532395042	0.0360772835235735	1.21421516732641	0.112438173725165	1.90518184553604	0.0567564372405736	1.01268200846912	1.45585530327951
FAM83H	0.309492856356308	0.110084970514829	2.81139972976254	0.00493264625881595	1.3627338370551	0.15001651427177	2.41795937477903	0.0156078192526303	1.0982634811392	1.69089070386702
TSPAN8	0.186378678397523	0.063797815625136	2.92139592196462	0.00348466682376913	1.2048784354355	0.0768686122746163	2.6653068056382	0.00769181130469587	1.06325744525166	1.36536268865147
ERBB3	0.319808660095697	0.109742777511741	2.91416590090844	0.00356640323036905	1.37686429004869	0.151100911446675	2.49412320839436	0.0126268706532164	1.11039606679127	1.70727844767092
BLVRB	0.407315818960548	0.147920286638212	2.75361702047518	0.00589406949329063	1.50277863671203	0.222291446696225	2.26179929180591	0.0237098066364617	1.12456622617228	2.00819087253302
EID1	-0.336292234801876	0.168778284613639	-1.99250890345108	0.0463152492779596	0.714414298586169	0.12057761981883	-2.36848016939569	0.0178613378769974	0.513199000402123	0.994522182670752
PRSS22	0.219088698071181	0.0820170507687606	2.67125793987498	0.0075567553224174	1.24494169571762	0.102106446261819	2.39888571863083	0.0164450462474809	1.06007348632874	1.46204941989808
GBP2	0.597005558492269	0.155681344051943	3.83479190861223	0.000125670643628673	1.81667073325271	0.282821741452611	2.88758116352081	0.00388216432880462	1.33893661910041	2.46486092468985
SMAP2	-0.257729507574711	0.125221944353665	-2.05818164623609	0.0395726997761077	0.772804241531486	0.0967720497293324	-2.34774151321555	0.0188876238263195	0.604617042738135	0.987776317095513
CHMP4C	0.495515773112937	0.137863643208655	3.59424545572889	0.000325333027472952	1.64134458218232	0.226281743860442	2.83427452538048	0.00459298568824129	1.25270848804646	2.1505498391413
TSPAN1	0.266180521153356	0.0826399210989894	3.220967755215	0.00127758521304244	1.30497061222511	0.107842668430783	2.82792160712201	0.00468512778066954	1.10983266545101	1.53441897304322
MPZL2	0.336501064789049	0.0894253733161395	3.76292602771073	0.000167936887070397	1.40004036001672	0.125199131852158	3.1952326992899	0.00139718139190059	1.17495582810266	1.66824399930078
ACSL5	0.259510746304281	0.0781186907588854	3.32200583219277	0.00089372825767664	1.29629571402501	0.101264924015989	2.92594614477006	0.00343410380361653	1.11226772406011	1.51077168010029
ST14	0.300215081167043	0.116073844480879	2.58641455798853	0.00969802111668583	1.35014916800809	0.156717004553359	2.23427680363091	0.0254648656300647	1.07542348811519	1.69505575805099
JUP	0.330231035624705	0.121223473785919	2.72415090337945	0.00644670433519912	1.39128952878032	0.168656949720724	2.3200320498399	0.0203391436273757	1.0970638600172	1.76442468250062
ZSCAN16-AS1	-0.542638675222296	0.162290070572104	-3.34363447689307	0.00082688607107595	0.58121259593992	0.0943250332124852	-4.43983309411279	9.00286718852339e-06	0.422856936556721	0.798870853177805
MISP	0.199950960093633	0.0871264017368607	2.29495257588538	0.0217358422561605	1.22134286215193	0.106411208866297	2.08007092965221	0.0375190275293916	1.02961644622768	1.44877094028043
LAMC2	0.330554650538285	0.0795595090201612	4.15481008630307	3.25557833736889e-05	1.39173984368132	0.110726138647081	3.53791659736201	0.000403297424940052	1.19079467483956	1.62659426802615
CAPN5	0.219709912279222	0.0849712915793398	2.58569580614263	0.00971826563846967	1.24571531145285	0.105850038954308	2.32135305645865	0.0202677969112475	1.05460811301589	1.47145334654247
PMEPA1	0.234246112786427	0.0853100557904971	2.74582064934624	0.00603597509967657	1.26395552954837	0.107828116742479	2.44792858785399	0.0143680129753125	1.06933982910586	1.49399053246875
PARP4	0.451530735328039	0.147617072575004	3.05879751882098	0.00222227293990906	1.57071469469163	0.231864305080919	2.46141679501919	0.0138389493125449	1.17610318688595	2.09772805620283
FXYD3	0.158570440546626	0.0748345121421822	2.11894800951397	0.0340948609680308	1.17183446597836	0.0876936605728853	1.95948560997227	0.0500559434900051	1.01196854862377	1.35695523099237
ST3GAL1	0.313729525050283	0.117287202134235	2.67488284605186	0.00747553682404145	1.36851953623193	0.160509827470684	2.29593129616462	0.0216798099815128	1.08746666759076	1.72220977144767
ITPR3	0.368739733929656	0.110078561694163	3.34978699080522	0.000808737271650317	1.44591123306392	0.159163828873109	2.80158649249016	0.0050852007638772	1.16531299659584	1.79407532569167
ACAT1	-0.360601083614268	0.162203875718695	-2.22313481731871	0.02620671051771	0.697257090273874	0.113097802414762	-2.67682398121124	0.00743236698489447	0.507369959582863	0.958210947957767
RIC3	-0.335902368304083	0.0895609745866323	-3.75054391552165	0.00017645139680067	0.714692879087805	0.06400859078123	-4.45732545319305	8.29885608233383e-06	0.599632295229467	0.851831890114172
ARFGEF3	-0.228134969453172	0.0886810307519957	-2.57253403031784	0.0100957030274037	0.79601681463052	0.0705915916173548	-2.88962439712622	0.00385702368413066	0.669016472999799	0.947125810420382
MMP7	0.182425054734305	0.0573059070652897	3.18335515615283	0.00145578928867451	1.20012420395574	0.0687742060986923	2.90987297866521	0.00361575673295533	1.07262352582789	1.34278064040103
ABHD17C	0.274139860465187	0.0912738443321622	3.00348760886571	0.00266904417451364	1.31539876165681	0.120061501806183	2.62697664873429	0.00861472456063717	1.09992985857962	1.57307658181281
MT1X	0.238935532902534	0.10786960516271	2.21504039569001	0.0267572919523006	1.2698966673927	0.136983252109092	1.97028952983069	0.0488051977096627	1.02789702497423	1.56887072019254
WDFY2	-0.490842948129279	0.231173029823848	-2.12327081798122	0.0337311645957646	0.612110199504727	0.141503369405588	-2.74120540114825	0.00612142271538696	0.389094217320717	0.962951592850021
GOLGA8B	-0.214226312527301	0.0792909450858772	-2.70177524426377	0.00689703674647291	0.807165692642821	0.064000930610546	-3.01299224116913	0.00258685531264902	0.690987386614047	0.942877493860061
PLAT	0.168226755101948	0.0660779587907998	2.54588304754611	0.0109001700756796	1.1832048779739	0.0781837631678326	2.34325991165996	0.0191160610339274	1.03947557971265	1.34680776593928
CTSS	0.194847546229316	0.0914947935718798	2.12960255575898	0.0332044398824108	1.21512572186979	0.111177677086358	1.93497226698386	0.0529936989865043	1.01564212309388	1.45379015538636
MUC5B	0.099791384536406	0.0388268189743578	2.5701663739775	0.0101649683846675	1.1049403863793	0.042901320359406	2.44608756793867	0.0144415920065847	1.02397510798392	1.1923075550692
RND3	0.381521645357062	0.140451350172308	2.71639713601191	0.00659966999099593	1.46451136173965	0.205692598099019	2.25827942294764	0.0239282443327837	1.11209103383739	1.9286132730193
MGST1	0.288287944866689	0.0919982046112893	3.1336257711198	0.0017266090600917	1.33414140799023	0.122738614232679	2.72238211323446	0.00648131529205509	1.11401964632201	1.59775754618933
BEX4	-0.301680562514751	0.0921820375349981	-3.27266103659526	0.00106540161926894	0.739574274906888	0.0681754635693858	-3.81993332290382	0.000133487754567896	0.617328466505951	0.886027678587175
TMBIM1	0.461619465185527	0.134119866028271	3.44184257601497	0.000577766378908606	1.58664141603595	0.212800134153647	2.75677183366988	0.00583750690518414	1.21987617556884	2.06367747276206
BCL2L15	0.231260656198837	0.0817489011985988	2.82891455185456	0.00467061674378744	1.26018767237183	0.103018957520417	2.52562905541214	0.0115491353942376	1.07361961145702	1.47917656556474
GABPB1-AS1	-0.243584695001425	0.105000258610129	-2.31984852442952	0.020349073030021	0.783813088170333	0.0823005769598887	-2.62679703855577	0.00861927275466923	0.638022697504262	0.962917086790646
POF1B	0.250345264404918	0.0810148898135014	3.09011423679301	0.00200079524550723	1.28446882150068	0.104061100042755	2.73367109692093	0.00626325732964272	1.09588142977213	1.50550972813766
FOXQ1	0.219274162168755	0.0779957516758244	2.81136032998477	0.00493325039235626	1.24517260911816	0.0971181736143186	2.5244771394879	0.0115870540879496	1.06865975499946	1.4508404749451
MSLN	0.179827323029059	0.047255293231728	3.80544296164307	0.000141550632880016	1.19701064910188	0.0565650892248102	3.48290176506016	0.000496010336565211	1.09112431929382	1.31317254022037
GALNT4	0.171344997059201	0.0757869174574303	2.26087829941686	0.0237667942530226	1.18690015545884	0.0899515041119703	2.07778799592045	0.0377288899408388	1.02306739886558	1.37696888845279
POLD4	0.339109555471308	0.140529786656406	2.41307955800452	0.0158183663250369	1.40369711948867	0.197261256731953	2.0465099238277	0.0407062271010963	1.06574729108699	1.84881127049465
MMP14	0.297309315255833	0.0956750368308683	3.1074909935118	0.00188682734631995	1.34623164503945	0.12880076222203	2.68811798211729	0.0071856003080355	1.11604332941688	1.62389720393075
RAB25	0.238935653882178	0.108320504481676	2.20582109569659	0.0273965286212474	1.26989682102436	0.137555864293035	1.96208880233123	0.049752146398049	1.02698915017662	1.57025800688395
SNHG7	-0.330089754737634	0.14440518307911	-2.28585808140141	0.02226256246933	0.71885920951656	0.103806995758343	-2.70830292727014	0.00676282631238079	0.541658953460188	0.954029393967648
PLBD1	0.348453084305348	0.0968227263769953	3.59887701311558	0.000319594277466195	1.41687406773296	0.137185610170768	3.03875943850112	0.00237554462566691	1.17196757890454	1.71295875410701
FERMT1	0.370168748514085	0.0955914401975398	3.87240476499915	0.000107766789430364	1.44797893834239	0.138414392091854	3.2365054787446	0.00121002903621947	1.20058983895818	1.74634412007228
CLDN4	0.230575706207548	0.0866476132338283	2.66107394770718	0.00778918483220781	1.25932480238175	0.109117488412541	2.37656498655213	0.0174746829169876	1.06263269658622	1.4924243936674
DHCR24	0.303182809963266	0.101438029655091	2.98884758501468	0.00280031783635892	1.35416199612074	0.137363524720293	2.5782826761464	0.00992927350875594	1.11000877997082	1.65201820456403
CKLF	0.571219372302339	0.166043780411375	3.44017325362708	0.000581341915421585	1.77042454242445	0.293967983957233	2.62077703855168	0.00877296172082664	1.27861766204861	2.45139978388602
PKM	0.339687075651925	0.15467687108958	2.19610775198056	0.0280842318712747	1.40450801703495	0.217244905495197	1.86199080762286	0.0626043859565144	1.03720124919679	1.90189008299313
ITGA3	0.355615249276535	0.0969419595022476	3.66833155738192	0.000244138455677168	1.42705838087987	0.1383418357666	3.08697928224963	0.0020220168884505	1.18011571834257	1.72567451715639
SRD5A3	0.280543371106934	0.112178037350577	2.50087608709167	0.0123886516290099	1.32384895821203	0.148506777880832	2.18070153317787	0.0292054995777791	1.06255720253094	1.64939455493274
PSMB10	0.321201448479222	0.157354744549687	2.04125683911487	0.0412253047111215	1.37878330671941	0.216958095018205	1.74588234049356	0.0808313990870954	1.01287398162214	1.87688048205517
BEX2	-0.25758378640734	0.0794362943360463	-3.24264605443024	0.00118425231599695	0.772916863673227	0.0613976514800403	-3.6985638840045	0.000216822781258008	0.661479647979507	0.903127526259079
MGLL	0.388807158748065	0.114382030001415	3.39919792246434	0.000675837899474452	1.47522004062172	0.168738662945083	2.81630796598398	0.00485790750224202	1.17894798120523	1.84594587967076
SERPINB5	0.306859308789946	0.0672713214571995	4.56151748089535	5.07852471642867e-06	1.35914973419908	0.0914317986777739	3.9280615649355	8.56332922611891e-05	1.19125805949483	1.55070346450106
HERC1	-0.269106114969683	0.133915436336561	-2.00952274309406	0.0444817252262661	0.764062172911915	0.10231971927376	-2.30588813928258	0.0211168835398956	0.587678324965981	0.993385291364404
FAT1	0.297951421789994	0.108233460923196	2.75285867465168	0.00590773929295563	1.34709634676083	0.145800899806919	2.38061868767945	0.0172835922763092	1.08960771444466	1.66543292911729
PLAUR	0.304697691781192	0.0992127846165158	3.07115351069855	0.00213233490007247	1.35621494610288	0.134553861341405	2.64737810235751	0.00811185988948149	1.11655070680778	1.64732239101926
TUSC3	-0.166934906400148	0.0736338030978053	-2.26709608056526	0.0233843569644041	0.846254695308871	0.0623129516049666	-2.46730897399627	0.0136132835616735	0.732527417676327	0.977638504786649
SDC1	0.250133242165187	0.0867696147095738	2.8827285104631	0.00394247068293385	1.28419651441288	0.111429236766983	2.55046631080477	0.0107578920767275	1.08336064961189	1.52226378927552
PLEK2	0.348748347121473	0.0892166989391069	3.90900303719491	9.2677798958718e-05	1.417292479728	0.126446156472554	3.30015946209153	0.00096629906039869	1.18992089530616	1.68811051307467
HKDC1	0.248594325176125	0.0776613764734324	3.20100333608133	0.00136949946506204	1.28222176245895	0.0995791070167524	2.83414634770193	0.00459482842469128	1.10117833962233	1.49303031940059
SNHG25	-1.65257489157698	0.732866009709782	-2.25494820292103	0.0241365801907862	0.191556037034447	0.140384908497254	-5.75876689039808	8.47306169671214e-09	0.0455490334016515	0.805587135094112
TUBA1A	-0.202687620680222	0.10241683795537	-1.97904587494243	0.0478108414877709	0.816533269698121	0.0836267555678407	-2.19387597971614	0.028244326661765	0.668030842914814	0.998047601537051
SYTL2	0.24119243046214	0.0966270449257747	2.49611721694909	0.012556110267807	1.27276593068105	0.122983610763913	2.21790471906589	0.026561329686671	1.05317235790185	1.53814625132172
ARHGAP29	0.32051960368663	0.129239178626924	2.48004983544406	0.0131364021168291	1.37784351093545	0.178071363629735	2.12186565674367	0.0338490211578627	1.06952590215555	1.77504138684321
ZNF217	0.393822796248981	0.135195155485701	2.91299488383395	0.00357980466372987	1.48263779641617	0.200445447415461	2.40782618233186	0.0160478194576227	1.13751397856148	1.93247281070049
MT2A	0.211296702593683	0.0905117561411215	2.33446694221952	0.0195712850939339	1.23527881112166	0.111807254518538	2.10432509173764	0.0353500987380492	1.03447796763585	1.47505678124145
RDH10	0.312902731823984	0.120853904485631	2.58909907094633	0.00962274052995693	1.36738852117154	0.165254241732414	2.22317150422334	0.0262042375386311	1.0789986462498	1.73285793668996
ITGA2	0.369432193304954	0.100216761822601	3.68633137397618	0.000227510070490156	1.44691281459034	0.14500491691787	3.08205283027381	0.00205578348122415	1.18887912262739	1.76095000171172
ADAM28	0.20948236780588	0.0710292838793649	2.94923947370301	0.00318557030264532	1.23303963372497	0.0875819221783591	2.660818898795	0.00779508715560406	1.07279514727454	1.41721999973544
LRP10	0.389895195376715	0.195895461958914	1.99032275417636	0.046555393024848	1.47682600757824	0.289303512987478	1.64818602668984	0.0993145033345499	1.00596486457959	2.1680827367375
EZR	0.407916049222798	0.121032127020349	3.37031215814473	0.000750830763802779	1.50368092068924	0.181993700190935	2.7675733839183	0.00564753293571418	1.18613181784101	1.90624370515614
PKP3	0.268602723216043	0.0972612298432879	2.76166282956558	0.00575078328184053	1.30813534599881	0.127230852553319	2.42186026278241	0.0154412869234077	1.08109478296403	1.58285666568457
RIOK3	0.296907370479018	0.131735017763581	2.25382267767151	0.0242073255613227	1.3456906429951	0.177274580759245	1.95002939233901	0.051172615888063	1.03947053250923	1.74212086827819
PERP	0.469237689841981	0.122425657505071	3.83283781688118	0.000126673471020911	1.59877496616473	0.195731076435365	3.05917168121464	0.00221949917598452	1.25770396714098	2.03233945285671
SRPK1	0.447003058954185	0.14736815788733	3.03324045955667	0.00241942729118616	1.56361908231824	0.230427663798716	2.44596969403193	0.0144463143071304	1.1713615346124	2.08723315760811
S100P	0.176818979874682	0.04945606970576	3.57527358980749	0.000349861837918741	1.19341504143252	0.0590216174769891	3.27702034780607	0.00104908808783977	1.08316451631254	1.31488747985023
LY6E	0.289347749870803	0.0816996158868636	3.54160477659389	0.000397700874003148	1.33555608724028	0.109114419322893	3.07526804727148	0.0021031344580803	1.13793981217727	1.56749069069981
FHL2	0.236420661759102	0.100248610743358	2.35834352222947	0.0183566970353284	1.26670705332401	0.126985622314544	2.1002933124458	0.0357030471985582	1.04074520018551	1.5417287138627
LGALS9	0.364788387897412	0.123855405256183	2.94527628522052	0.00322666394105398	1.44020921020175	0.178377695383224	2.46784896091414	0.0135927660111704	1.12979506097221	1.83591045916333
CREB3L1	0.159929236562116	0.0731867140511957	2.18522225837659	0.0288725542696576	1.17342783226627	0.0858793272197861	2.01943631698963	0.0434418900665944	1.01662255539611	1.35441897312678
LAMB3	0.294210213680835	0.0772754044671864	3.80729438699691	0.000140495464438506	1.3420659946489	0.103708692558151	3.29833484745841	0.000972600752647268	1.15344510093849	1.56153173872554
IL18	0.452528697150585	0.124185688310781	3.64396818430566	0.000268466620724883	1.57228299041051	0.195255045383462	2.93095110186065	0.00337925968231956	1.23260426618406	2.00556972724697
LAD1	0.275682439782942	0.0915387565548312	3.01164719905071	0.00259834390776525	1.31742943441537	0.120595852275117	2.63217538934268	0.00848400530032067	1.10105605994905	1.5763232934246
BIRC3	0.26620479029582	0.0805182721431212	3.30614136655393	0.00094590351809698	1.30500228312711	0.105076528980223	2.90266804668167	0.00369998593471255	1.11448440040154	1.52808864651079
LLGL2	-0.23892986142013	0.103810208551761	-2.3016027494155	0.0213575849535991	0.787470112471164	0.0817474366039101	-2.59983549770012	0.0093268458625887	0.642496357551631	0.965155943293446
RHOD	0.361207245163237	0.0916106842800679	3.94285064020449	8.05188040662319e-05	1.43506083948029	0.131466905488318	3.30928029274216	0.000935361454571848	1.199198723535	1.71731304628073
RHPN2	0.277408299059476	0.093309513501622	2.97299051992864	0.00294913559973387	1.31970509539639	0.123141040417048	2.59625137414483	0.00942470862611955	1.09913665569364	1.5845359444555
PLS1	0.336725849115046	0.0997546616060633	3.37553998674062	0.00073670985479779	1.40035510251868	0.139691949380075	2.86598550807957	0.00415713275630525	1.15166682389873	1.7027445546374
SERINC2	0.213240944382842	0.0835466046349232	2.55235919298754	0.0106996148225705	1.2376828280453	0.103404197898135	2.29858006615407	0.0215287965592886	1.05073782541349	1.45788868144668
CEACAM6	0.168644874808972	0.0530797446692131	3.1771983053036	0.00148705317690012	1.1836997026916	0.0628304779838937	2.92373555933621	0.00345858427815715	1.06674343296081	1.31347889554213
KRT8	0.379322165196391	0.113853858926935	3.33165839762902	0.000863301549574258	1.46129373790149	0.166373931085849	2.77263231619779	0.00556049086338029	1.16902807937677	1.82662797079135
BAIAP2L1	0.245695340810491	0.105663114460662	2.32527066862072	0.0200574916586221	1.27851000438012	0.135091348931918	2.06164204134556	0.0392418283303867	1.03935407863972	1.57269583570536
KCNN4	0.257323884703171	0.0692560901734281	3.71554160881435	0.00020276889298998	1.2934639921248	0.0895802588746775	3.27598955184262	0.00105292456023798	1.12928472124545	1.48151220630903
EHF	0.266973810623745	0.0925737553674223	2.88390386199775	0.00392778643259795	1.30600624239389	0.120901902391699	2.53102917605458	0.01137283881005	1.08929705462797	1.56582843763802
KLK11	0.177654921301685	0.0557743584750107	3.18524365244438	0.00144632178909987	1.19441308359954	0.0666176234919236	2.91834312617155	0.00351896889211822	1.07072842451546	1.33238511429203
EPHA2	0.30991680104845	0.0802754845671973	3.86066559073864	0.000113078576685743	1.36331168331089	0.109440505993903	3.31971859972149	0.000901082267674713	1.16483534522158	1.59560641207915
ASPH	0.488766727332302	0.122892138451068	3.97720092995952	6.9731240564086e-05	1.63030436981116	0.200351590332215	3.14599134833927	0.00165524902006975	1.28133507536505	2.07431482156854
S100A14	0.203257133682807	0.058294351063208	3.48673807968833	0.000488949962824559	1.22538751614594	0.0714331700546841	3.15522209042945	0.00160375973588867	1.09308317598594	1.37370567740367
CAPN8	0.129707498350646	0.0547186920623898	2.37044222845742	0.0177668202880704	1.13849532285691	0.0622969749858784	2.22314683639624	0.0262059003173784	1.02271497632125	1.26738302476947
MYOF	0.566019137664909	0.134715380819181	4.20159252954669	2.65043874109194e-05	1.76124181625492	0.237266361991448	3.20838491333365	0.00133482719994005	1.3525366686077	2.29344816101592
SRC	0.352051693537256	0.154991177107202	2.27143054274472	0.0231209272158118	1.42198202909968	0.220394668515448	1.91466532263282	0.0555351986860467	1.04945876407349	1.92673877269259
ABHD2	0.268655372645147	0.0996829068819423	2.69509970213173	0.00703675719228636	1.30820422039105	0.130405599483805	2.36342780993333	0.0181067539507402	1.07603228429625	1.59047112918945
KCNK1	0.301376719682491	0.0992509546667264	3.03651204861939	0.00239332543401127	1.35171846458445	0.134159348050649	2.6216470912759	0.00875059920178656	1.11276557214462	1.64198358867009
IFI27	0.2463160523665	0.070969270569371	3.47074234228927	0.000519021761837157	1.27930383665926	0.0907912601243056	3.07632955283205	0.00209566080857393	1.11317783348305	1.47022178960415
TMEM265	0.341464647975783	0.114105059181239	2.99254608363523	0.00276660894517722	1.40700685188653	0.160546600102922	2.53513217735917	0.0112404904417716	1.12504478249545	1.7596350936934
CTSE	0.138433102620887	0.0473513016523505	2.92353320373856	0.0034608331219087	1.14847284917667	0.054381684320899	2.73019953373555	0.00632960023759699	1.04668314709597	1.26016157703076
KLF5	0.344791529152202	0.090647027804599	3.80367164266481	0.000142567129480464	1.4116955916125	0.127966009544528	3.21722614526979	0.00129436529836169	1.18190390773842	1.68616452685359
PEG10	-0.188461541821048	0.0779763863268981	-2.41690530554938	0.0156530887166477	0.828232355134287	0.0645825660923878	-2.65965964591734	0.00782196503175103	0.710850988959434	0.964996665609806
MALL	0.234879453881638	0.0748725445048478	3.13705718745047	0.00170652837799778	1.2647562980808	0.0946955222158409	2.79586924371495	0.00517603371329745	1.09213223380688	1.46466558171187
MXRA5	0.222933875776765	0.0752218402266121	2.96368548157234	0.00303978804162486	1.24973793305367	0.0940075871252995	2.65657209902431	0.00789395690418226	1.07842514524445	1.44826454409057
CD55	0.180672996540588	0.084710383263401	2.1328317684362	0.0329385291862552	1.1980233574508	0.101485017768164	1.95125706045765	0.0510264742703892	1.01475144042938	1.41439559266885
C19orf33	0.241673413616715	0.0660663126896362	3.65804301432773	0.000254148400748666	1.27337825690091	0.0841274060925997	3.24957430162537	0.0011557788052331	1.11872072218852	1.44941642090613
SNHG19	-0.316795324658248	0.101007572738931	-3.13635221665066	0.0017106362577487	0.728479841728571	0.0735819806022433	-3.69003601220203	0.000224222307914301	0.597640109730833	0.887963962197743
ABCC3	0.244624031852271	0.0793415566733315	3.08317661146287	0.00204803569870438	1.27714105857214	0.10133035967854	2.73502491702726	0.00623755542206206	1.09320903339317	1.49201958058112
LIPH	0.420823738512102	0.101985827344339	4.12629626557087	3.6865229382399e-05	1.52321577046755	0.155346420575078	3.36805810221217	0.000756996411103161	1.2472425941317	1.860252603878
LAMA3	0.379125984804003	0.0829015233672029	4.57320890383048	4.8031082040545e-06	1.46100708884098	0.121119713315199	3.80621020495038	0.000141112461445547	1.24189940360118	1.71877183244793
ELF3	0.231364634736023	0.0893386929849877	2.58974725290531	0.00960464212067746	1.26031871165511	0.112595226443791	2.3119871052887	0.0207783939233406	1.05787694125682	1.50150097142762
GALE	0.264961991289877	0.0998207330994544	2.65437833466809	0.00794546864602053	1.30338143498974	0.130104490348895	2.33182908734494	0.0197096841779206	1.07177585414632	1.58503586221303
ITGB6	0.359744130477807	0.0791564537036856	4.544722680787	5.50076273020395e-06	1.43296271616336	0.113428246901093	3.81706257472972	0.000135049927849296	1.22703456059314	1.67345094576774
DUOX2	0.093892844089287	0.0425437688371775	2.206970530717	0.0273161182284029	1.09844203505395	0.0467318640203739	2.10652917698787	0.0351584114219563	1.010563998548	1.1939618926729
FUT3	0.203833507208919	0.0711772824416488	2.86374388311358	0.00418666378726529	1.2260940006494	0.0872700389842336	2.59074022747083	0.00957697533515622	1.06644277120084	1.40964572973353
GALNT5	0.198591237489241	0.0667941774218736	2.97318187234995	0.00294729755059209	1.21968330318016	0.0814677429511128	2.69656793256188	0.00700581061543237	1.07001969555525	1.39028035300277
SH3BGRL3	0.345245666368617	0.129125622793187	2.67371927352928	0.00750152174034202	1.41233684071542	0.182368874151141	2.26100447587174	0.0237589799010949	1.09654474615785	1.81907337446207
CBX6	-0.293043326457139	0.0921829225896169	-3.17893291105251	0.00147818300021274	0.745989818901117	0.068767521728404	-3.69375214802842	0.000220969187652353	0.622682491404986	0.89371520411384
IRF6	0.390980380280043	0.133288905167387	2.93333027073065	0.00335346953767324	1.4784295067557	0.197058250322627	2.42785829049231	0.0151882765003235	1.1385311043491	1.91980157423587
EPS8L1	0.177104044490335	0.0624615520377531	2.83540896299359	0.00457670568630641	1.19375529032678	0.074563808187089	2.59851655967762	0.00936275289674693	1.05620432069825	1.34921971559544
CLIC3	0.182445906861523	0.0609268923535403	2.9945053787225	0.00274890209098133	1.20014922935923	0.0731213629053542	2.73721962237351	0.00619609121852405	1.06506027324757	1.3523724515042
CAV1	0.26746946135425	0.0903401590406804	2.96069283245127	0.00306947902813903	1.30665372579153	0.118043305399105	2.5978070061215	0.00938212090064694	1.09461861224321	1.55976149138011
LMO7	0.427889071354954	0.116010629687862	3.68836090715334	0.000225703353984419	1.53401590522323	0.177962151116143	3.00072741239632	0.00269335553082217	1.22202878405229	1.92565414840273
PRSS8	0.251350822876955	0.0817072147299856	3.07623780479587	0.00209630580796694	1.28576107961787	0.105055956623795	2.72008450354867	0.00652652352844818	1.09549643379805	1.50907068508527
RPGR	-0.373626271628693	0.157835264007336	-2.36719134965508	0.0179236632131494	0.688234076371584	0.108627607142954	-2.87004318541355	0.00410415741953118	0.505110680419429	0.937747234894596
RAB27B	0.386723218148121	0.0975473710401033	3.96446581824469	7.35604859443129e-05	1.47214897076023	0.143604261877054	3.28784789941997	0.00100956366641358	1.21595999496211	1.78231405727943
SDR16C5	0.240732013907404	0.0670836541892138	3.58853459634747	0.000332541870366798	1.27218006305818	0.0853424874166072	3.18926798711068	0.00142633583217577	1.11544169752314	1.45094281165613
PTK6	0.267217008648092	0.0752414746164147	3.55145895279671	0.000383101743361647	1.30632389915701	0.0982897364992381	3.11654003833234	0.00182986830257381	1.12721098648182	1.51389770856913
PAK1	0.333449979884066	0.146495059835483	2.27618583356011	0.0228348894440262	1.39577522795665	0.204474175536394	1.93557561446778	0.0529196994103538	1.04741470123175	1.85999727203215
SDC4	0.417127773497871	0.118318137196687	3.52547617280734	0.000422722202486958	1.51759640914898	0.179559180146888	2.88259507938027	0.00394414085098682	1.20349338995508	1.91367803120866
ITGB4	0.279935690061473	0.0805525891137342	3.4751917119166	0.000510488382155061	1.32304472467656	0.106574678085965	3.03115834341052	0.002436174532647	1.12981682355686	1.54931959499751
MET	0.548998530939075	0.105496364872299	5.20395685295535	1.95089320476072e-07	1.7315180874798	0.182668863939754	4.00461289188871	6.21191204918103e-05	1.40808335262261	2.12924531895468
MT1E	0.280198005884911	0.100226732800302	2.79564142276488	0.0051796834124278	1.32339182576603	0.132639238911155	2.43813089113578	0.0147634272349594	1.08736487056474	1.61065155948504
CPE	-0.174295976351717	0.0644322312245887	-2.70510539584111	0.00682827209122738	0.840048226450517	0.0541261815664654	-2.95516456029817	0.00312502316841601	0.740388056916662	0.953123184754574
TTLL7	-0.249736945090098	0.102255278605361	-2.44228902894999	0.0145944570119076	0.779005677389274	0.0796574425765984	-2.7743085324164	0.00553191865201252	0.63753021411292	0.951876212249974
LFNG	0.25239133302659	0.0973626071350834	2.59228199052246	0.00953415872227314	1.28709962333461	0.125315374970441	2.29101675195345	0.0219624448024496	1.06349869608891	1.55771271415794
FAM200B	-0.628247576094253	0.207401173335422	-3.02914186063071	0.00245249492332422	0.533525945880828	0.110653907180575	-4.21561304073916	2.49100576321659e-05	0.355316475562017	0.801116622801661
PARD6B	0.396515509303339	0.128386967893806	3.08844048432792	0.0020120999131843	1.48663549447683	0.190864623499189	2.54963693928802	0.0107835152043166	1.15590279130432	1.91199909721173
SHROOM3	0.398648104962606	0.13080772695229	3.047588351627	0.00230685700443367	1.48980926986622	0.194878564183652	2.51340762858162	0.0119571086325154	1.15288750721999	1.92519360881217
ADAM9	0.462106991396345	0.118522441011357	3.8988987018253	9.66311867784952e-05	1.58741513390198	0.188144316568433	3.12215189178102	0.00179534285008343	1.25835747043847	2.00252064023032
INPP4B	0.454027191771236	0.112629862586529	4.03114397322847	5.55060280430508e-05	1.57464081416568	0.177351578522621	3.24012235443616	0.00119478419491614	1.26273085073328	1.96359635325017
SEMA3C	0.315541282522617	0.083596347090125	3.7745821857794	0.000160276063127962	1.37100120914362	0.114610692940551	3.2370558071406	0.0012076979147122	1.16380574889109	1.61508423314135
FUT2	0.208097867971522	0.0832167503583607	2.50067284621641	0.0123957627794961	1.23133367178084	0.10246758677243	2.25762779301722	0.0239688743966286	1.04602371174563	1.4494725064416
RASEF	0.247171051145169	0.0794413332729893	3.11136584648951	0.00186224067399554	1.28039810761066	0.101716532788803	2.75666206783567	0.00583946664906998	1.09578269627564	1.49611717683171
PCDH1	0.485680755809282	0.133695938534493	3.63272632761376	0.000280442409447357	1.62528105184668	0.217293475608969	2.87758778810231	0.00400728393461103	1.25062263012607	2.11217871311473
CSTB	0.249842392031179	0.124759789349831	2.00258747897219	0.0452215849245424	1.28382305999684	0.16016949452766	1.77201695512512	0.0763917427597064	1.0053318622393	1.6394602730569
CLIC1	0.458824531280203	0.147837122850873	3.10358130916164	0.00191193690707481	1.58221304952527	0.233909824978922	2.48904914352244	0.0128085259510642	1.18420195843031	2.11399594154224
B4GALT1	0.466175965138559	0.142531824893353	3.27067983229267	0.00107289302672342	1.59388744329839	0.22717968596792	2.61417494600399	0.00894432245983623	1.20540875078978	2.10756490712363
GPRC5A	0.27317221133506	0.0686303214159615	3.98034288196598	6.88159362162155e-05	1.31412653282416	0.090188926328965	3.48298339508308	0.00049585911946648	1.14873260624695	1.50333379141602
MCU	0.369522283953227	0.126399034765997	2.92345811530384	0.00346166794266689	1.44704317377578	0.182904860429984	2.44412954759566	0.0145202115824896	1.12951092367924	1.8538412536555
HDGF	0.444195475107116	0.174935774711242	2.53919174531527	0.0111108909575605	1.55923524751129	0.272766025980462	2.05023791178212	0.0403412200800604	1.10663918051241	2.19693518889857
AREG	0.247104478222478	0.0677566600545516	3.64694006498448	0.000265381793845054	1.28031287060369	0.0867497239369616	3.23128256647121	0.00123236045397446	1.12109273375451	1.46214581299072
CGN	0.280185890749659	0.101438581364957	2.76212351335634	0.00574267493789626	1.32337579279219	0.134241363033565	2.40891321038904	0.0160001023833584	1.08477210627519	1.61446213339861
TJP3	0.20173650822583	0.0789237983404437	2.5560922366613	0.0105855055487025	1.22352557670926	0.0965652858805769	2.31476119674827	0.0206260045926764	1.04817306010678	1.42821342566201
IGF2BP2	0.413689129139191	0.103619014026122	3.99240557370004	6.54063810721084e-05	1.51238689678128	0.156712039070502	3.2696077456485	0.0010769671316575	1.23441798715069	1.85294944610727
YWHAZ	0.648971980891559	0.169419898478328	3.83055347524348	0.000127855342283767	1.91357262828599	0.32419728041512	2.81795278207207	0.0048330916782594	1.37288598370735	2.66719905890298
GCNT3	0.159253416766796	0.0609266478758129	2.61385489468259	0.00895270501711665	1.17263507441974	0.0714447242659993	2.41634461037315	0.0156772161140628	1.04064361387244	1.32136785296022
MYO5B	0.480171451373292	0.132749051840562	3.61713658000361	0.000297880140890494	1.61635150412257	0.214569129613336	2.8725078264206	0.0040722799203774	1.24606189087875	2.09667930943368
MYH14	0.206396053898159	0.10020842509026	2.0596676747714	0.0394303217046648	1.22923995287466	0.123180199735595	1.86101299857221	0.0627423410860758	1.01004122795124	1.49600909341915
TRIP10	0.347283398798921	0.113899365926323	3.04903715639265	0.00229576085394445	1.41521773955188	0.161192403182642	2.57591382319305	0.00999755600138152	1.13206652273507	1.76919042310646
SH2D3A	0.295633686602717	0.0935708961565762	3.15946195607682	0.00158060734854915	1.34397774959455	0.12575720244406	2.73525287545703	0.00623323704540724	1.11877921041552	1.61450639642684
S100A11	0.384800919190139	0.110296075897457	3.48879972436999	0.000485194528290434	1.46932177855265	0.16206042640503	2.89596781252259	0.00377991168050595	1.18367568328443	1.82390034653636
SNRPN	-0.192416284941735	0.0933840060132721	-2.06048437153562	0.0393522584078478	0.824963377170111	0.0770383849743829	-2.27207025287579	0.0230822674685278	0.686983109144724	0.990656923893225
MVP	0.435423532964963	0.164124529788767	2.65300703999192	0.00797782069229047	1.54561754032389	0.253673752038929	2.15086320889896	0.0314869982160617	1.12046677916958	2.13208782747436
LGALS3	0.401992187195476	0.108734186671479	3.69701746526161	0.000218147339526631	1.49479965405292	0.162535824620253	3.04424981513439	0.00233261354955772	1.20789249026991	1.84985503573868
MEG3	-0.154504557268195	0.0685710638165534	-2.25320344572075	0.0242463242520281	0.856839587285399	0.0587544020202964	-2.43659041351738	0.0148264624443988	0.749086082074574	0.980093070620319
SFN	0.254385469669288	0.0696659103396085	3.65150571390232	0.0002607072974673	1.28966883668616	0.089845953544365	3.22406102065711	0.00126386465235573	1.1250672306555	1.47835228242348
VILL	0.222414999401923	0.0705597705654864	3.15215026380364	0.00162072845451899	1.24908964177152	0.0881354785391243	2.82621307446523	0.00471019208783463	1.08775984169924	1.43434687820761
MAL2	0.358729355233162	0.103254724885668	3.47421733611103	0.000512345861517827	1.43150931863314	0.147810100866735	2.91934932797448	0.00350762913085112	1.16923982242436	1.75260788251683
RRAS	0.36325282685441	0.122768817852276	2.9588362355293	0.00308803157715076	1.43799937814502	0.176541483727172	2.48099975653263	0.0131014462567209	1.13046648422814	1.82919373585618
BCAM	-0.335872270353684	0.0932034182801458	-3.60364755447206	0.00031378247912528	0.714714390202349	0.0666138242608689	-4.28267875269303	1.84656679428352e-05	0.595384648988784	0.857960749290227
LGALS4	0.097543938387295	0.0481786714342168	2.02462906268558	0.0429054676774387	1.10245988080837	0.0531150523668721	1.92901778766336	0.0537286540312811	1.00312033569727	1.21163707437669
NET1	0.389195845461765	0.116173475019423	3.35012657060224	0.000807746417131328	1.47579355050191	0.171448065173059	2.77514680624506	0.00551767947891002	1.17527247985958	1.85315885552195
HDLBP	0.715851590462068	0.263510078800175	2.71660041893469	0.00659561833951383	2.04592823357885	0.539122710049866	1.94005597256719	0.0523728878852145	1.22064734228231	3.42918236247385
ITGB5	0.552887671707438	0.143981623882718	3.83998774842128	0.000123040450474066	1.73826531702317	0.250278263084004	2.94977801078705	0.00318002326410083	1.31086716268102	2.30501335176165
B3GNT3	0.337736036008462	0.100463599102305	3.36177520043391	0.00077443143080258	1.40177043764551	0.140826903281081	2.85293809836608	0.00433170585400577	1.15123007367352	1.70683550125371
PPP1R13L	0.223230268727522	0.0957191971683765	2.33213686837391	0.0196934920540115	1.25010840146672	0.119659372561837	2.09016975529827	0.0366025533670161	1.03626623006221	1.50807868680991
ANXA11	0.42834227347441	0.158233471910356	2.70702695392464	0.00678887451936838	1.53471128204397	0.242842694537811	2.20188333464863	0.0276735504826036	1.12548085092473	2.09273993182366
BACE2	0.217731303111213	0.0999001986405808	2.17948818995409	0.0292954210625588	1.2432529645313	0.124201218117168	1.9585392818114	0.0501667663724954	1.02217275298351	1.51214941828996
NUPR1	0.26434082414353	0.105488649300654	2.50586983429972	0.0122150578649597	1.30257206866508	0.137406568140237	2.20202041838547	0.0276638661965827	1.05927728685595	1.60174679011799
KRTCAP3	0.243398112475157	0.0846156182078217	2.8765152064168	0.00402092821137212	1.27557634590288	0.107933681079847	2.55320066123771	0.0106737983072753	1.08064117794489	1.5056755632071
SDCBP2	0.291449851015958	0.0849299510853516	3.43164981601203	0.000599921666435077	1.33836651408653	0.113667402575641	2.97681222953395	0.00291262336246545	1.13313735470253	1.58076593150383
PDZK1IP1	0.277382863198862	0.0783853702476165	3.53870706131284	0.000402091793195281	1.31967152798844	0.103442941326611	3.09031746283301	0.00199942661512353	1.13173331050546	1.53881919496169
C6orf132	0.371651969438524	0.105475512322207	3.52358534465518	0.000425749959247046	1.45012820452615	0.152953015305277	2.94291814795376	0.00325134370183655	1.17930320996734	1.78314770263406
CORO2A	0.28955479520148	0.090996549127225	3.18204149474553	0.00146240864725011	1.33583263652013	0.121556160134854	2.76277760129601	0.00573118026120845	1.1176238132185	1.59664532169685
KRT19	0.341587555038944	0.0874123084593027	3.90777410023417	9.31503373701181e-05	1.40717979359421	0.123004834175355	3.3102747247619	0.000932044433148649	1.18561612793737	1.67014847794347
UNC93B1	0.251374196385005	0.104409326973622	2.40758372524047	0.0160584796006819	1.28579113271603	0.134248586795533	2.12882041843246	0.0332691209340394	1.04784500174942	1.57777040899273
BEX1	-0.171318322552961	0.0536315505576141	-3.19435706728116	0.00140142662907505	0.842553327053369	0.0451874413573487	-3.48430157179116	0.000493423181811448	0.758483502889833	0.93594139651553
HS3ST1	0.229662689694178	0.0788809659103868	2.91150960239365	0.00359686851604935	1.25817554276782	0.0992461020983508	2.60136707950477	0.00928530398491256	1.07794757269886	1.46853681617903
TRIM54	0.128068988000841	0.0651394621290283	1.96607377179692	0.0492900896032804	1.13663141392125	0.0740395589417873	1.84538395249865	0.0649817058521479	1.00039806746347	1.29141690006294
NQO1	0.208323286435408	0.0797683426507636	2.61160354487337	0.00901186930534104	1.23161126841219	0.0982435896712453	2.35752041621482	0.0183974436270559	1.05335489402622	1.44003348262046
SNHG14	-0.218735068246744	0.092403919044259	-2.36716224278297	0.0179250729738256	0.803534571779443	0.074249743519971	-2.64600817331731	0.00814478485024672	0.670425011890835	0.963072374378995
KRT7	0.325684528881457	0.0755362218442905	4.31163382188772	1.62052648334798e-05	1.38497837926914	0.10461603410602	3.67991754379638	0.000233309381960867	1.19439078798136	1.60597781759927
SLC16A3	0.24560097178113	0.0824080735565079	2.98030230754902	0.00287964042733857	1.2783893583247	0.105349604274679	2.64252875216173	0.008228947820626	1.0877203841865	1.50248112955988
S100A16	0.404959089153095	0.109980470260822	3.68209999641502	0.000231320638658272	1.49924116357639	0.164887248204514	3.02777303286167	0.00246363046606557	1.20852587097202	1.85988907689171
KRT18	0.390884398988049	0.112842806925548	3.46397266815551	0.000532260588042788	1.47828761199125	0.166814123580358	2.86718895094542	0.00414135675795246	1.1849689378984	1.84421227753243
ANXA10	0.104162738623823	0.0456133157919802	2.28360374191735	0.0223948296759322	1.10978104446066	0.0506207932409376	2.16869466936517	0.0301058723620863	1.01487178311077	1.21356607518347
SH2D4A	0.360787366146197	0.107726297344151	3.34911135944456	0.000810712040900441	1.43445841402737	0.154528893637331	2.81150277984267	0.00493106646450403	1.16142500429133	1.77167783883682
TMC5	0.209592206205857	0.0736783996978858	2.84468999143953	0.00444546654908329	1.23317507626371	0.0908583661664282	2.5663577951269	0.0102772756275442	1.06735667665214	1.42475406954672
FGD6	0.52277459745019	0.123579127595648	4.23028231078563	2.3339821286994e-05	1.68670107977232	0.208441047952901	3.29446184672552	0.0009861033039259	1.32387621259081	2.14896264880954
PKIG	-0.534266248790406	0.156514240967978	-3.41353122556889	0.000641268094854652	0.586099183392918	0.091732868820694	-4.5120230286934	6.42122144023372e-06	0.43126672699445	0.796519256581242
AHNAK2	0.307922964811988	0.0734546164865377	4.19201650679671	2.76485873660359e-05	1.36059617111802	0.0999420699425258	3.60805185769507	0.000308504835875967	1.17816078060713	1.57128124729041
CDCP1	0.449935609982275	0.12071605290911	3.72722267784089	0.000193601399190557	1.56821120509185	0.189308266806526	3.00151290103227	0.00268641655806423	1.23780109372238	1.98681871929838
TRIM29	0.189941181456828	0.0521536207158455	3.64195579999529	0.000270574537610702	1.20917847344932	0.0630630354820407	3.31697438682424	0.000909979583479936	1.09168455133851	1.33931782661991
PRRG4	0.387873070959871	0.142942401640882	2.71349205349392	0.00665781650249575	1.47384269897603	0.210674615032514	2.24916845773233	0.0245017804391895	1.1137259567105	1.95040107329525
CD2AP	0.614584634431752	0.156451048084823	3.92828710293166	8.55530399308524e-05	1.84888847543099	0.289260539773129	2.93468468287027	0.00333886792345028	1.36062780538752	2.5123612651793
DSG2	0.499013575213068	0.125992294860587	3.96066740244105	7.47405748505736e-05	1.6470957330391	0.207521371260676	3.11821249593736	0.00181951566100302	1.28669023880652	2.10845180290789
EPS8L3	0.125994138605934	0.0604392216725046	2.08464197783097	0.0371018110718259	1.13427551982774	0.0685547295805642	1.95866165105271	0.0501524243509515	1.00756390375732	1.2769224364655
HMGA1	0.27244338893589	0.0810500425374475	3.36142191177769	0.00077542279007059	1.31316911690715	0.106432412784187	2.94242241357589	0.00325655377964407	1.12029072175249	1.53925503096302
SEL1L3	0.258473470182134	0.11359744533545	2.27534580041717	0.022885193971893	1.2949517945619	0.147103215694788	2.00506694003121	0.0449558912149576	1.03647607339424	1.6178860209938
KRT17	0.144499303654272	0.0436259317171826	3.31223421406859	0.000925540244861023	1.15546089036322	0.0504080579048607	3.08404840068689	0.00204204370885541	1.06076892776364	1.25860574741161
PLEKHA7	0.380627628865109	0.115707283294231	3.28957363813664	0.00100339297381391	1.46320264952193	0.169303203485102	2.73593552860732	0.00622032116166149	1.16631070218652	1.83567036601332
LCN2	0.125442690430807	0.0477033897274294	2.62963892393327	0.00854755999197676	1.13365019809435	0.0540789572142723	2.47139007442024	0.013458892214955	1.03246150784911	1.24475611136021
CAPG	0.329447890793885	0.104586849071036	3.1499934620855	0.00163274116327861	1.39020037411627	0.145396676706195	2.6836952738937	0.00728134392980262	1.13253834141735	1.7064826942409
VSIG2	0.131857852197782	0.0540422484376961	2.43990315002895	0.0146911999773116	1.14094612475563	0.0616592939280703	2.28588612967335	0.0222609211013475	1.02627628242646	1.26842847475447
TACSTD2	0.195385886900118	0.0659841420784142	2.96110369470176	0.00306538713620075	1.21578004957582	0.0802222035273122	2.68977963815657	0.00714992151390104	1.06829011282878	1.38363269602167
TAGLN2	0.363837989716947	0.149156601035239	2.43930196311586	0.0147156659747657	1.43884108822219	0.214612646149065	2.04480535558644	0.0408740515641171	1.07411430926583	1.92741467020531
AKR1C3	0.206902868667289	0.0919089533144676	2.25117206981314	0.024374641170428	1.22986310773629	0.113035430952121	2.03354917834262	0.0419970703720103	1.0271260199818	1.47261702492706
VDAC1	0.43349047738453	0.189912676934514	2.28257788991099	0.0224552445761717	1.54263266161005	0.292965498292978	1.85220670956752	0.0639961456814335	1.06318430937658	2.23829067799307
GALNT3	0.269950998762826	0.094494348916092	2.85679516139673	0.00427941912233443	1.30990026242717	0.123778172443074	2.50367456806408	0.0122911029528779	1.08843999967202	1.57642010402394
TSPO	0.254518206828581	0.0920410546405048	2.76526825798207	0.0056876001592181	1.28984003502591	0.11871823714133	2.44141121031693	0.0146299854272093	1.07693716584027	1.54483229730266
C1orf116	0.320968168189025	0.118890452730435	2.69969674450453	0.00694027060573599	1.37846170126306	0.163885935734731	2.3092994500495	0.0209269701606701	1.09193042588309	1.74018107455181
ZDHHC7	0.27706441518865	0.134381239858446	2.06177897659304	0.0392287835027375	1.31925134812249	0.177282631845626	1.80080442623666	0.0717337109975036	1.01377605210881	1.71677375481761
SFTA2	0.271940867048285	0.0684347887239926	3.97372260686099	7.07579649869006e-05	1.31250938646216	0.089821302560795	3.47923463090104	0.000502848113917986	1.14775877080899	1.50090849520327
LACTB2	0.437556362112684	0.143052235356778	3.05871740501922	0.0022228672572786	1.54891759644207	0.221576124554487	2.47733187655375	0.0132368754670582	1.17020521738748	2.05019229526601
TMEM159	0.450529414168507	0.127763947825154	3.52626403486735	0.000421466554238026	1.56914269200337	0.200479865031339	2.83890201100444	0.00452690560622382	1.22154527719374	2.01565085947859
MMP1	0.0988970935305394	0.038201778974313	2.58880858917691	0.00963086116630218	1.10395268983963	0.0421729566553519	2.46491349158086	0.0137046334875821	1.02431385901122	1.18978331756694
CNN2	0.313085343233495	0.116525831262677	2.68683209414507	0.00721332027058841	1.36763824471723	0.159365183332304	2.30689186326626	0.0210608492537779	1.08838931497181	1.71853429897157
CKS1B	0.410473120374099	0.134466183482847	3.05261226088461	0.00226858858162382	1.50753085997887	0.202711921223973	2.50370504563521	0.0122900443305594	1.15826621363814	1.96211308508274
SGCE	-0.251617991081239	0.11734860713188	-2.14419239589663	0.0320174741192336	0.777541709210149	0.0912434365627526	-2.43807444316124	0.0147657328690902	0.617783606154386	0.978613067000609
ZG16B	0.128444084263829	0.0628835823727267	2.04256945004356	0.0410950778861043	1.13705784008744	0.0715022703496933	1.91683200291594	0.05525927780772	1.00520804254402	1.28620193729468
ESRP1	0.488160300061214	0.129478900655037	3.77019188139225	0.000163122082048717	1.62931600849605	0.210962045599722	2.98307691654693	0.00285366269242493	1.26413275515168	2.0999935684943
ERBB2	0.227353371829057	0.0735791605047881	3.0899152731467	0.00200213600359977	1.25527336782144	0.0923619606083194	2.76383660697695	0.00571261371089293	1.08669487746075	1.45000336400195
LMO4	0.344824374201446	0.113567139882276	3.03630411542362	0.00239497669378486	1.4117419595852	0.160327496601891	2.56813065950624	0.0102248607890228	1.1300217385623	1.7636964780776
SPINT1	0.314533752007823	0.130536928340045	2.40953848085402	0.0159727115491877	1.36962057921977	0.178786063402662	2.06739033336903	0.0386973883839556	1.06044228787321	1.7689416505489
OCIAD2	0.41818006825589	0.135967766371467	3.07558239291372	0.00210091872858631	1.51919420842557	0.206561443204094	2.51350978368494	0.0119536462269587	1.16379724164484	1.9831212519905
PLEC	0.253166581182335	0.0977421435392106	2.59014762737196	0.00959347811203359	1.28809783182351	0.12590144317064	2.28828061512401	0.0221211846545538	1.06353205906917	1.56008087410228
