# Supplementary material for: Single-Cell RNA Sequencing Analysis Reveals Metabolic Changes in Epithelial Glycosphingolipids and Establishes a Prognostic Risk Model for Pancreatic Cancer
Source: Diagnostics (Basel). 2024 May 24;14(11):1094. doi: 10.3390/diagnostics14111094 (PMC11171987; doi:10.3390/diagnostics14111094)
Supplement: Supplementary file 1 [file diagnostics-14-01094-s001.zip › Table S6 deg_km.csv]

	.
GPRC5A	4.42226937036327e-06
CBX6	1.3404184430077e-05
LDHA	3.79207531745474e-05
KLK10	9.28291731513431e-05
MET	0.000178038837918781
MPZL2	0.000195655697326713
INPP4B	0.000214752992376055
KRT7	0.00024540547134011
KLF5	0.000304588099149128
LAMA3	0.000342544122934219
SERPINB5	0.000386634640916483
LIPH	0.00048091559040131
TMEM159	0.000497211227960759
MYO5B	0.000510155977119564
LAMB3	0.000536142984145727
ADAM9	0.000544919792967669
PERP	0.000551879868939453
AHNAK2	0.000569707542657505
SRPK1	0.000599287469049692
B3GNT3	0.000648665587935637
ITGB5	0.000718042611491332
KCNN4	0.00112694470786967
IFI27	0.0014884626869569
ABCC3	0.00157190122345974
FGD6	0.00167079762605782
ESRP1	0.00210555757940045
PCDH1	0.00217099990744185
PTK6	0.00218184167946001
C19orf33	0.00233083323882588
BEX4	0.00238180864832072
SFTA2	0.00259964999742801
TMBIM1	0.00289427509041196
ITGA3	0.003210092522973
YWHAZ	0.00387724691797464
KRT19	0.00405233377914271
ITGB6	0.0040808480360609
ITGA2	0.00435210160897892
CHMP4C	0.0049010188870009
IGF2BP2	0.00521078601560632
MAL2	0.00538468968607808
S100A16	0.00551229639414219
EPHA2	0.00623047373950458
CPE	0.00624379045369972
DSG2	0.00626222756302264
ERBB3	0.00693116807420235
SDR16C5	0.0076180703496973
TUBA1A	0.00766642320886868
CADM1	0.00803221503478968
EHF	0.00839051907063226
FGFR1	0.00847795696281872
RRAS	0.00885056103578552
PLBD1	0.00888928970164338
NET1	0.00898323641608212
KLK11	0.00917519472893502
GBP2	0.0102226314856386
TSPAN1	0.0108362288068796
SH2D3A	0.0110278505556339
LLGL2	0.0110866228182392
KRT8	0.0111885726795412
CLIC1	0.0119966464695641
MT2A	0.0121800667783403
MT1X	0.012440590382062
SGCE	0.012688920336361
LMO7	0.0127907455370202
CKS1B	0.0130413876013322
KRT18	0.0132272902962834
HKDC1	0.013617721781785
LY6E	0.0136392800703328
MCU	0.0137836601362564
RHOD	0.0138949248919649
ASPH	0.0138999691287297
MMP1	0.0148162655144269
ZSCAN16-AS1	0.0154706421189242
SEMA3C	0.0155926426810546
RAB27B	0.0170983499733057
S100A14	0.0175920707018269
CAPG	0.0175982328716725
ZNF217	0.0181803854484897
LGALS3	0.0182722489109383
MGLL	0.0184101146788506
PKM	0.019051537302394
C6orf132	0.0191333955553283
MXRA5	0.0208262403785576
ABHD17C	0.0212192898097213
PLS1	0.0217463846698122
PKIG	0.021919481040949
RIOK3	0.0226655263301039
FERMT1	0.0240278256423285
CAPN2	0.0242656026506015
TUBA1C	0.0244361118936537
BCAM	0.0247462228442321
FAT1	0.0255245259643819
TMPRSS4	0.0258515238457093
CLIC3	0.0265176885395239
SNHG14	0.0266294311135686
SFN	0.0268278511807704
TRIM29	0.0283044426410277
AREG	0.0283349903884221
CGN	0.0288912058482972
CD2AP	0.0298447549595254
MYOF	0.0303054649529243
ACAT1	0.0306387288141956
SH2D4A	0.0322385617620873
SLC39A4	0.0322598737181967
GALNT5	0.0325035901905077
PLP2	0.0341621036656934
B4GALT1	0.0345387261319187
PLEKHA7	0.0347273098533202
DUOX2	0.0354611164050292
PARD6B	0.0370244765481503
MEG3	0.037797896270526
VILL	0.0387478326222541
PLEK2	0.0390293044969555
GABPB1-AS1	0.0391066979792632
CAV1	0.0397230470388396
CD82	0.0397373892071288
CLDN4	0.0401341086267673
PHLDA2	0.0418420885922715
CORO2A	0.0421042737999351
ABHD2	0.0435628056727363
IL18	0.0440414048233948
MISP	0.0448125055646528
RIC3	0.0459644291859405
SMAP2	0.046995401340962
ST3GAL1	0.0473328330647269
ERBB2	0.0474341312064616
ADAM28	0.048514791534883
SNRPN	0.0492271526286985
