# Supplementary material for: Single-Cell RNA Sequencing Analysis Reveals Metabolic Changes in Epithelial Glycosphingolipids and Establishes a Prognostic Risk Model for Pancreatic Cancer
Source: Diagnostics (Basel). 2024 May 24;14(11):1094. doi: 10.3390/diagnostics14111094 (PMC11171987; doi:10.3390/diagnostics14111094)
Supplement: Supplementary file 1 [file diagnostics-14-01094-s001.zip › Table S1, CellType_percentage_cell_number.xlsx]

## Sheet: tableS1
Table S1.Percentage of the cell types in the two groups.
celltype	ADJ1(%)	ADJ2(%)	ADJ6(%)	PDAC1(%)	PDAC2(%)	PDAC3(%)	PDAC4(%)	PDAC5(%)	PDAC6(%)	P (t.test)
CD8+ T cell	21.3166	10.215	9.18873	15.2167	6.09955	11.8584	28.1207	5.49102	13.4578	0.486129
Fibroblast	4.24622	13.01	0.734415	24.7397	35.1489	11.196	11.3316	41.9219	11.3458	0.0449352
CD8+ CTL	23.4825	18.2803	10.5209	11.5553	13.1987	10.9272	16.1143	6.0982	10.4862	0.04895
Helper T	7.89399	6.14674	14.2272	7.13806	5.73235	12.4793	9.46616	4.19747	15.668	0.461038
B cell	3.39128	3.94386	37.9675	0.789385	1.99918	3.66308	9.56539	1.79514	15.3242	0.141408
Epithelial cell	6.38359	3.09114	1.09308	7.87706	5.89555	13.2657	7.50149	22.3601	10.7318	0.0385861
Monocyte	12.4252	9.96625	3.87703	7.00369	10.8119	20.2194	8.61282	7.39176	9.82318	0.296473
Endothelial cell	0.997435	12.7554	1.11016	6.81895	2.28478	1.24172	1.17087	1.45195	1.84185	0.207108
Progenitor cell	0.0569963	8.06538	0.0170794	6.02956	7.42554	0.889901	0.99226	1.16156	2.13654	0.438672
Natural killer T	4.5597	4.03269	1.04184	2.55291	1.28519	4.32533	2.54019	0.475185	3.33988	0.246524
CD8+ Tn	0.45597	0.479659	14.7566	0.268727	0.163199	0.144868	1.13118	0.31679	0.270138	0.0824269
Neutrophil	7.52351	1.84758	1.29804	0.0335909	0.367197	5.8154	0.833499	2.11193	2.38212	0.199677
Treg	0.45597	0.923788	3.10845	2.31777	2.93758	3.51821	1.46855	1.95354	2.21022	0.115426
Mast cell	0.31348	1.59886	0.29035	6.02956	2.93758	1.20033	0.714427	2.16473	0.540275	0.132174
Plasma cell	6.49758	1.03038	0.734415	0.688613	2.18278	0.84851	0.436595	0.580781	0.417485	0.0926397
Cancer stem cell	0	0.177651	0.0341588	0.940544	1.52999	1.96606	0	0.527983	0.024558	0.0788483
